# Supplementary material for: N-[2-(2-Chloro­phen­yl)-2-hydroxy­ethyl]propan-2-aminium hemioxalate
Source: Acta Crystallogr Sect E Struct Rep Online. 2009 Jun 24;65(Pt 7):o1670. doi: 10.1107/S1600536809022740 (PMC2969379; doi:10.1107/S1600536809022740)
Supplement: Supplementary file 1 [file e-65-o1670-sup1.cif]

##############################################################################
###                                                                        ###
###        Electronic paper (Acta Crystallographica Section E)             ###
###                                                                        ###
##############################################################################
#                                                                            #
# This CIF contains the data in a paper accepted for publication in Acta     #
# Crystallographica Section E. It conforms to the requirements of Notes      #
# for Authors for Section E, and has been peer reviewed under the auspices   #
# of the IUCr Commission on Journals.                                        #
#                                                                            #
# Full details of the Crystallographic Information File format               #
# are given in the paper "The Crystallographic Information File (CIF):       #
# a New Standard Archive File for Crystallography" by S. R. Hall, F. H.      #
# Allen and I. D. Brown [Acta Cryst. (1991), A47, 655-685].                  #
#                                                                            #
# The current version of the core CIF dictionary is obtainable from          #
# ftp://ftp.iucr.org/pub/cif_core.dic. The current version number is 2.4.    #
#                                                                            #
# Software is freely available for graphical display of the structure(s) in  #
# this CIF.  For information consult the CIF home page http://www.iucr.org/  #
# cif/home.html                                                              #
#                                                                            #
# This file may be used for bona fide research purposes within the           #
# scientific community so long as proper attribution is given to the journal # 
# article from which it was obtained.                                        #
#                                                                            #
##############################################################################
                                             
data_global
_audit_creation_method     'by CrystalStructure 3.7.0'
_journal_date_recd_electronic     2009-05-27
_journal_date_accepted     2009-06-13
_journal_name_full     'Acta Crystallographica, Section E'
_journal_year     2009
_journal_volume     65
_journal_issue      7
_journal_page_first     o1670
_journal_page_last     o1670
_journal_paper_category     QO
_journal_coeditor_code     IS2425
_publ_contact_author_name     'Hai Feng'
_publ_contact_author_address
;
College of Pharmaceutical Sciences
 Zhejiang University of Technology
 Hangzhou 310014, P. R. China
;
_publ_contact_author_email     'fenghai289289@163.com'
_publ_contact_author_fax     'ENTER FAX NUMBER'
_publ_contact_author_phone     '++86-571-88320776'
_publ_section_title
;
<i>N</i>-[2-(2-Chlorophenyl)-2-hydroxyethyl]propan-2-aminium hemioxalate
;
loop_
    _publ_author_name
    _publ_author_address
    'Zhan Tang'
;
College of Pharmaceutical Sciences
  Zhejiang University of Technology
    Hangzhou 310014
People's Republic of China
;
    'Min Xu'
;
   College of Pharmaceutical Sciences
   Zhejiang University of Technology
    Hangzhou 310014
People's Republic of China
;
    'Hui-Cheng Zhang'
;
   Ophthalmology department
   Hangzhou First People's Hospital
   Hangzhou 310014
People's Republic of China
;
    'Hai Feng'
;
   College of Pharmaceutical Sciences
   Zhejiang University of Technology
    Hangzhou 310014
People's Republic of China
;
data_I
_chemical_name_systematic
;
Bis{<i>N</i>-[2-(2-chlorophenyl)-2-hydroxyethyl]propan-2-aminium} oxalate
;
_chemical_formula_moiety     'C11 H17 Cl N O +, 0.5(C2 O4 2-)'
_chemical_formula_sum     'C12 H17 Cl N O3 '
_chemical_formula_iupac     'C11 H17 Cl N O +, 0.5C2 O4 2-'
_chemical_formula_weight     258.72
_chemical_melting_point     ?
_symmetry_cell_setting     monoclinic
_symmetry_space_group_name_H-M     'P 21/n'
_symmetry_space_group_name_Hall     '-P 2yn'
loop_
    _symmetry_equiv_pos_site_id
    _symmetry_equiv_pos_as_xyz
    1 '+X,+Y,+Z'
    2 '1/2-X,1/2+Y,1/2-Z'
    3 '-X,-Y,-Z'
    4 '1/2+X,1/2-Y,1/2+Z'
_cell_length_a     6.9951(3)
_cell_length_b     17.8821(8)
_cell_length_c     11.2236(6)
_cell_angle_alpha     90.0000
_cell_angle_beta     110.8377(13)
_cell_angle_gamma     90.0000
_cell_volume     1312.10(11)
_cell_formula_units_Z     4
_cell_measurement_reflns_used     8056
_cell_measurement_theta_min     3.0
_cell_measurement_theta_max     27.4
_cell_measurement_temperature     296.0(10)
_exptl_crystal_description     'chunk'
_exptl_crystal_colour     'colorless'
_exptl_crystal_size_max     0.53
_exptl_crystal_size_mid     0.24
_exptl_crystal_size_min     0.22
_exptl_crystal_density_diffrn     1.310
_exptl_crystal_density_meas     ?
_exptl_crystal_density_method     'not measured'
_exptl_crystal_F_000     548.00
_exptl_absorpt_coefficient_mu     0.287
_exptl_absorpt_correction_type     multi-scan
_exptl_absorpt_process_details     '(<i>ABSCOR</i>; Higashi, 1995)'
_exptl_absorpt_correction_T_min     0.836
_exptl_absorpt_correction_T_max     0.939
_diffrn_radiation_type     'Mo K\a'
_diffrn_radiation_wavelength     0.71075
_diffrn_measurement_device_type     'Rigaku R-AXIS RAPID'
_diffrn_measurement_method     \w
_diffrn_detector_area_resol_mean     10.00
_diffrn_reflns_number     12562
_diffrn_reflns_av_R_equivalents     0.032
_diffrn_reflns_theta_max     27.44
_diffrn_reflns_theta_full     27.44
_diffrn_measured_fraction_theta_max     0.996
_diffrn_measured_fraction_theta_full     0.996
_diffrn_reflns_limit_h_min     -8
_diffrn_reflns_limit_h_max     9
_diffrn_reflns_limit_k_min     -23
_diffrn_reflns_limit_k_max     23
_diffrn_reflns_limit_l_min     -14
_diffrn_reflns_limit_l_max     14
_refine_special_details
;
Refinement using reflections with <i>F</i>^2^ > 2.0 \s(<i>F</i>^2^). The
weighted <i>R</i>-factor(<i>wR</i>), goodness of fit (<i>S</i>) and
<i>R</i>-factor (gt) are based on <i>F</i>, with <i>F</i> set to zero for
negative <i>F</i>. The threshold expression of <i>F</i>^2^ > 2.0
\s(<i>F</i>^2^) is used only for calculating <i>R</i>-factor (gt).
;
_reflns_number_total     2978
_reflns_number_gt     1974
_reflns_threshold_expression     F^2^>2\s(F^2^)
_refine_ls_structure_factor_coef     Fsqd
_refine_ls_R_factor_gt     0.0361
_refine_ls_wR_factor_ref     0.0890
_refine_ls_goodness_of_fit_ref     1.003
_refine_ls_number_reflns     2978
_refine_ls_number_parameters     156
_refine_ls_hydrogen_treatment     constr
_refine_ls_weighting_scheme     calc
_refine_ls_weighting_details
                    'w = 1/[\s^2^(Fo^2^)+(0.01P)^2^+P] where P=(Fo^2^+2Fc^2^)/3'
_refine_ls_shift/su_max     0.0000
_refine_diff_density_max     0.26
_refine_diff_density_min     -0.28
_refine_ls_extinction_method     'SHELXL97 (Sheldrick, 2008)'
_refine_ls_extinction_coef     0.0233(11)
loop_
    _atom_type_symbol
    _atom_type_description
    _atom_type_scat_dispersion_real
    _atom_type_scat_dispersion_imag
    _atom_type_scat_source
    'C' 'C' 0.003 0.002
;
International Tables for Crystallography
(1992, Vol. C, Tables 4.2.6.8 and 6.1.1.4)
;
    'H' 'H' 0.000 0.000
;
International Tables for Crystallography
(1992, Vol. C, Table 6.1.1.4)
;
    'O' 'O' 0.011 0.006
;
International Tables for Crystallography
(1992, Vol. C, Tables 4.2.6.8 and 6.1.1.4)
;
    'N' 'N' 0.006 0.003
;
International Tables for Crystallography
(1992, Vol. C, Tables 4.2.6.8 and 6.1.1.4)
;
    'Cl' 'Cl' 0.148 0.159
;
International Tables for Crystallography
(1992, Vol. C, Tables 4.2.6.8 and 6.1.1.4)
;
_computing_data_collection     'PROCESS-AUTO (Rigaku/MSC, 2004)'
_computing_cell_refinement     'PROCESS-AUTO (Rigaku/MSC, 2004)'
_computing_data_reduction     'CrystalStructure (Rigaku/MSC, 2004)'
_computing_structure_solution     'SIR97 (Altomare <i>et al</i>., 1999)'
_computing_structure_refinement     'SHELXL97 (Sheldrick, 2008)'
_computing_molecular_graphics     'ORTEP-3 (Farrugia, 1997)'
_computing_publication_material     'CrystalStructure (Rigaku/MSC, 2004)'
loop_
    _atom_site_type_symbol
    _atom_site_label
    _atom_site_fract_x
    _atom_site_fract_y
    _atom_site_fract_z
    _atom_site_U_iso_or_equiv
    _atom_site_adp_type
    _atom_site_calc_flag
    _atom_site_refinement_flags
    _atom_site_occupancy
    _atom_site_disorder_assembly
    _atom_site_disorder_group
    Cl Cl1 0.23746(9) 0.45230(3) 0.93857(6) 0.0615(2) Uani d . 1.00 . .
    O O1 -0.11289(19) 0.65111(8) 0.75048(13) 0.0482(3) Uani d . 1.00 . .
    O O2 0.7592(2) 0.51348(8) 0.52819(14) 0.0533(4) Uani d . 1.00 . .
    O O3 0.5489(2) 0.57840(8) 0.59837(14) 0.0545(4) Uani d . 1.00 . .
    N N1 0.1107(2) 0.60395(9) 0.59068(14) 0.0407(3) Uani d . 1.00 . .
    C C1 0.0439(2) 0.59654(11) 0.79473(18) 0.0388(4) Uani d . 1.00 . .
    C C2 0.1458(2) 0.60032(11) 0.93762(18) 0.0396(4) Uani d . 1.00 . .
    C C3 0.2344(2) 0.53840(12) 1.0113(2) 0.0444(4) Uani d . 1.00 . .
    C C4 0.3216(3) 0.54182(14) 1.1422(2) 0.0586(6) Uani d . 1.00 . .
    C C5 0.3270(3) 0.60876(17) 1.2028(2) 0.0660(6) Uani d . 1.00 . .
    C C6 0.2451(3) 0.67209(14) 1.1332(2) 0.0625(6) Uani d . 1.00 . .
    C C7 0.1541(3) 0.66749(12) 1.0015(2) 0.0508(5) Uani d . 1.00 . .
    C C8 0.2025(2) 0.60998(12) 0.73238(19) 0.0449(4) Uani d . 1.00 . .
    C C9 0.0455(3) 0.67572(12) 0.5169(2) 0.0551(5) Uani d . 1.00 . .
    C C10 0.2283(4) 0.72303(14) 0.5249(2) 0.0847(8) Uani d . 1.00 . .
    C C11 -0.0786(4) 0.65560(18) 0.3802(2) 0.0861(9) Uani d . 1.00 . .
    C C12 0.5890(2) 0.52673(10) 0.53649(18) 0.0392(4) Uani d . 1.00 . .
    H H1 -0.0160 0.5468 0.7708 0.047 Uiso c R 1.00 . .
    H H4 0.3763 0.4991 1.1890 0.070 Uiso c R 1.00 . .
    H H5 0.3860 0.6115 1.2912 0.079 Uiso c R 1.00 . .
    H H6 0.2509 0.7177 1.1743 0.075 Uiso c R 1.00 . .
    H H7 0.0975 0.7102 0.9551 0.061 Uiso c R 1.00 . .
    H H9 -0.0414 0.7039 0.5528 0.066 Uiso c R 1.00 . .
    H H81 0.3105 0.5731 0.7640 0.054 Uiso c R 1.00 . .
    H H82 0.2596 0.6597 0.7548 0.054 Uiso c R 1.00 . .
    H H101 0.3196 0.6945 0.4959 0.102 Uiso c R 1.00 . .
    H H102 0.2982 0.7382 0.6116 0.102 Uiso c R 1.00 . .
    H H103 0.1835 0.7665 0.4721 0.102 Uiso c R 1.00 . .
    H H111 0.0052 0.6279 0.3442 0.103 Uiso c R 1.00 . .
    H H112 -0.1938 0.6257 0.3779 0.103 Uiso c R 1.00 . .
    H H113 -0.1261 0.7005 0.3318 0.103 Uiso c R 1.00 . .
    H H201 -0.2198 0.6315 0.7042 0.056 Uiso c R 1.00 . .
    H H301 0.0045 0.5758 0.5726 0.049 Uiso c R 1.00 . .
    H H302 0.1996 0.5829 0.5649 0.049 Uiso c R 1.00 . .
loop_
    _atom_site_aniso_label
    _atom_site_aniso_U_11
    _atom_site_aniso_U_22
    _atom_site_aniso_U_33
    _atom_site_aniso_U_12
    _atom_site_aniso_U_13
    _atom_site_aniso_U_23
    Cl1 0.0558(3) 0.0521(3) 0.0871(4) 0.0098(2) 0.0383(3) 0.0072(2)
    O1 0.0378(7) 0.0493(8) 0.0556(9) 0.0046(6) 0.0144(6) -0.0037(6)
    O2 0.0357(7) 0.0627(9) 0.0671(10) -0.0080(6) 0.0252(6) -0.0189(7)
    O3 0.0411(7) 0.0567(8) 0.0662(10) 0.0009(6) 0.0198(7) -0.0194(7)
    N1 0.0394(8) 0.0443(8) 0.0430(9) 0.0000(7) 0.0206(7) -0.0041(7)
    C1 0.0341(9) 0.0391(9) 0.0451(11) -0.0016(8) 0.0164(8) -0.0018(8)
    C2 0.0328(9) 0.0469(10) 0.0428(11) -0.0061(8) 0.0182(8) -0.0007(8)
    C3 0.0328(9) 0.0549(12) 0.0512(12) 0.0008(8) 0.0221(8) 0.0040(9)
    C4 0.0411(11) 0.0856(17) 0.0540(14) 0.0099(11) 0.0230(10) 0.0188(12)
    C5 0.0499(12) 0.101(2) 0.0460(13) -0.0074(13) 0.0160(10) 0.0018(14)
    C6 0.0678(14) 0.0711(16) 0.0518(14) -0.0222(13) 0.0254(11) -0.0182(12)
    C7 0.0561(12) 0.0492(11) 0.0501(13) -0.0104(10) 0.0225(10) -0.0045(9)
    C8 0.0356(9) 0.0569(12) 0.0440(11) -0.0018(9) 0.0163(8) -0.0020(9)
    C9 0.0627(13) 0.0510(12) 0.0593(14) 0.0133(10) 0.0313(11) 0.0094(10)
    C10 0.111(2) 0.0592(15) 0.087(2) -0.0184(15) 0.0387(18) 0.0117(14)
    C11 0.0840(19) 0.106(2) 0.0580(17) -0.0009(17) 0.0130(14) 0.0242(15)
    C12 0.0346(9) 0.0427(10) 0.0420(10) 0.0026(8) 0.0158(8) 0.0021(8)
_geom_special_details
;
All e.s.d.'s (except the e.s.d. in the dihedral angle between two l.s. planes)
are estimated using the full covariance matrix. The cell e.s.d.'s are taken
into account individually in the estimation of e.s.d.'s in distances, angles
and torsion angles; correlations between e.s.d.'s in cell parameters are only
used when they are defined by crystal symmetry. An approximate (isotropic)
treatment of cell e.s.d.'s is used for estimating e.s.d.'s involving l.s.
planes.
;
loop_
    _geom_bond_atom_site_label_1
    _geom_bond_atom_site_label_2
    _geom_bond_site_symmetry_1
    _geom_bond_site_symmetry_2
    _geom_bond_distance
    _geom_bond_publ_flag
    Cl1 C3 . . 1.746(2) ?
    O1 C1 . . 1.419(2) ?
    O2 C12 . . 1.249(2) ?
    O3 C12 . . 1.246(2) ?
    N1 C8 . . 1.492(2) ?
    N1 C9 . . 1.507(2) ?
    C1 C2 . . 1.507(2) ?
    C1 C8 . . 1.527(3) ?
    C2 C3 . . 1.389(2) ?
    C2 C7 . . 1.389(2) ?
    C3 C4 . . 1.377(3) ?
    C4 C5 . . 1.371(3) ?
    C5 C6 . . 1.379(3) ?
    C6 C7 . . 1.388(3) ?
    C9 C10 . . 1.509(4) ?
    C9 C11 . . 1.513(3) ?
    C12 C12 . 3_666 1.552(2) ?
    O1 H201 . . 0.822 ?
    N1 H301 . . 0.860 ?
    N1 H302 . . 0.860 ?
    C1 H1 . . 0.980 ?
    C4 H4 . . 0.930 ?
    C5 H5 . . 0.930 ?
    C6 H6 . . 0.930 ?
    C7 H7 . . 0.930 ?
    C8 H81 . . 0.970 ?
    C8 H82 . . 0.970 ?
    C9 H9 . . 0.980 ?
    C10 H101 . . 0.960 ?
    C10 H102 . . 0.960 ?
    C10 H103 . . 0.960 ?
    C11 H111 . . 0.960 ?
    C11 H112 . . 0.960 ?
    C11 H113 . . 0.960 ?
loop_
    _geom_angle_atom_site_label_1
    _geom_angle_atom_site_label_2
    _geom_angle_atom_site_label_3
    _geom_angle_site_symmetry_1
    _geom_angle_site_symmetry_2
    _geom_angle_site_symmetry_3
    _geom_angle
    _geom_angle_publ_flag
    C8 N1 C9 . . . 117.09(15) ?
    O1 C1 C2 . . . 110.83(16) ?
    O1 C1 C8 . . . 109.18(16) ?
    C2 C1 C8 . . . 109.57(14) ?
    C1 C2 C3 . . . 122.66(18) ?
    C1 C2 C7 . . . 120.33(17) ?
    C3 C2 C7 . . . 117.01(17) ?
    Cl1 C3 C2 . . . 120.12(15) ?
    Cl1 C3 C4 . . . 117.61(17) ?
    C2 C3 C4 . . . 122.3(2) ?
    C3 C4 C5 . . . 119.5(2) ?
    C4 C5 C6 . . . 120.2(2) ?
    C5 C6 C7 . . . 119.7(2) ?
    C2 C7 C6 . . . 121.31(19) ?
    N1 C8 C1 . . . 111.70(14) ?
    N1 C9 C10 . . . 111.11(17) ?
    N1 C9 C11 . . . 107.88(18) ?
    C10 C9 C11 . . . 111.2(2) ?
    O2 C12 O3 . . . 126.27(16) ?
    O2 C12 C12 . . 3_666 116.79(17) ?
    O3 C12 C12 . . 3_666 116.94(17) ?
    C1 O1 H201 . . . 110.2 ?
    C8 N1 H301 . . . 107.5 ?
    C8 N1 H302 . . . 107.5 ?
    C9 N1 H301 . . . 107.5 ?
    C9 N1 H302 . . . 107.5 ?
    H301 N1 H302 . . . 109.5 ?
    O1 C1 H1 . . . 109.1 ?
    C2 C1 H1 . . . 109.1 ?
    C8 C1 H1 . . . 109.1 ?
    C3 C4 H4 . . . 120.3 ?
    C5 C4 H4 . . . 120.3 ?
    C4 C5 H5 . . . 119.9 ?
    C6 C5 H5 . . . 119.9 ?
    C5 C6 H6 . . . 120.2 ?
    C7 C6 H6 . . . 120.2 ?
    C2 C7 H7 . . . 119.3 ?
    C6 C7 H7 . . . 119.3 ?
    N1 C8 H81 . . . 108.9 ?
    N1 C8 H82 . . . 108.9 ?
    C1 C8 H81 . . . 108.9 ?
    C1 C8 H82 . . . 108.9 ?
    H81 C8 H82 . . . 109.5 ?
    N1 C9 H9 . . . 108.9 ?
    C10 C9 H9 . . . 108.9 ?
    C11 C9 H9 . . . 108.9 ?
    C9 C10 H101 . . . 109.5 ?
    C9 C10 H102 . . . 109.5 ?
    C9 C10 H103 . . . 109.5 ?
    H101 C10 H102 . . . 109.5 ?
    H101 C10 H103 . . . 109.5 ?
    H102 C10 H103 . . . 109.5 ?
    C9 C11 H111 . . . 109.5 ?
    C9 C11 H112 . . . 109.5 ?
    C9 C11 H113 . . . 109.5 ?
    H111 C11 H112 . . . 109.5 ?
    H111 C11 H113 . . . 109.5 ?
    H112 C11 H113 . . . 109.5 ?
loop_
    _geom_torsion_atom_site_label_1
    _geom_torsion_atom_site_label_2
    _geom_torsion_atom_site_label_3
    _geom_torsion_atom_site_label_4
    _geom_torsion_site_symmetry_1
    _geom_torsion_site_symmetry_2
    _geom_torsion_site_symmetry_3
    _geom_torsion_site_symmetry_4
    _geom_torsion
    _geom_torsion_publ_flag
    C8 N1 C9 C10 . . . . 68.7(2) ?
    C8 N1 C9 C11 . . . . -169.2(2) ?
    C9 N1 C8 C1 . . . . 96.3(2) ?
    O1 C1 C2 C3 . . . . 151.32(19) ?
    O1 C1 C2 C7 . . . . -28.6(2) ?
    O1 C1 C8 N1 . . . . -60.6(2) ?
    C2 C1 C8 N1 . . . . 177.85(15) ?
    C8 C1 C2 C3 . . . . -88.1(2) ?
    C8 C1 C2 C7 . . . . 91.9(2) ?
    C1 C2 C3 Cl1 . . . . 1.9(2) ?
    C1 C2 C3 C4 . . . . -177.9(2) ?
    C1 C2 C7 C6 . . . . 179.3(2) ?
    C3 C2 C7 C6 . . . . -0.7(3) ?
    C7 C2 C3 Cl1 . . . . -178.20(17) ?
    C7 C2 C3 C4 . . . . 2.0(3) ?
    Cl1 C3 C4 C5 . . . . 178.38(19) ?
    C2 C3 C4 C5 . . . . -1.8(3) ?
    C3 C4 C5 C6 . . . . 0.2(3) ?
    C4 C5 C6 C7 . . . . 1.1(4) ?
    C5 C6 C7 C2 . . . . -0.9(3) ?
    O2 C12 C12 O3 . . 3_666 3_666 -0.5(2) ?
    O3 C12 C12 O2 . . 3_666 3_666 0.5(2) ?
loop_
    _geom_hbond_atom_site_label_D
    _geom_hbond_atom_site_label_H
    _geom_hbond_atom_site_label_A
    _geom_hbond_site_symmetry_A
    _geom_hbond_distance_DH
    _geom_hbond_distance_HA
    _geom_hbond_distance_DA
    _geom_hbond_angle_DHA
    O1 H201 O3 1_455 0.82 1.89 2.707(2) 175
    N1 H301 O2 1_455 0.86 1.96 2.816(2) 179
    N1 H302 O3 . 0.86 2.34 3.070(2) 143
    N1 H302 O2 3_666 0.86 2.09 2.807(2) 141
    C6 H6 O1 4_565 0.93 2.56 3.433(3) 156
