# Supplementary material for: N-[2-(2-Chloro­phen­yl)-2-hydroxy­ethyl]propan-2-aminium hemioxalate
Source: Acta Crystallogr Sect E Struct Rep Online. 2009 Jun 24;65(Pt 7):o1670. doi: 10.1107/S1600536809022740 (PMC2969379; doi:10.1107/S1600536809022740)
Supplement: Supplementary file 2 [file e-65-o1670-Isup2.hkl]

# 
# h,k,l, Fc-squared, Fo-squared, sigma(Fo-squared) and status flag 
# 
data_I
_shelx_title '  FH-Cl-Ox' 
_shelx_refln_list_code          4 
_shelx_F_calc_maximum      136.11 
_exptl_crystal_F_000       548.00 
_reflns_d_resolution_high  0.7711 
 
loop_ 
 _symmetry_equiv_pos_as_xyz 
 'x, y, z' 
 '-x+1/2, y+1/2, -z+1/2' 
 '-x, -y, -z' 
 'x-1/2, -y-1/2, z-1/2' 
 
_cell_length_a     6.9951 
_cell_length_b    17.8821 
_cell_length_c    11.2236 
_cell_angle_alpha  90.000 
_cell_angle_beta  110.838 
_cell_angle_gamma  90.000 
 
_shelx_F_squared_multiplier     1.000 
 
loop_ 
 _refln_index_h 
 _refln_index_k 
 _refln_index_l 
 _refln_F_squared_calc 
 _refln_F_squared_meas 
 _refln_F_squared_sigma 
 _refln_observed_status 
   2   0   0     9480.65     9282.34     80.17 o 
   4   0   0      657.43      594.37      5.96 o 
   6   0   0      500.54      486.84     13.13 o 
   8   0   0       28.00       33.68      4.66 o 
   1   1   0     1783.99     1576.65      9.04 o 
   2   1   0      257.09      267.29      1.95 o 
   3   1   0      434.69      437.28      2.98 o 
   4   1   0       35.28       33.38      1.09 o 
   5   1   0       43.08       38.99      1.29 o 
   6   1   0       39.27       40.91      1.91 o 
   7   1   0       12.89       14.06      1.74 o 
   8   1   0       10.82       11.50      3.34 o 
   1   2   0     3863.36     3485.98    112.33 o 
   2   2   0     2316.67     2352.22     12.63 o 
   3   2   0       72.50       71.25      1.08 o 
   4   2   0      893.17      866.47      5.78 o 
   5   2   0      304.17      307.12      3.72 o 
   6   2   0      218.72      222.79      3.60 o 
   7   2   0      109.80      109.05      3.01 o 
   8   2   0       11.90        9.98      3.33 o 
   1   3   0    10118.98    10319.38     89.24 o 
   2   3   0      546.14      510.65      3.16 o 
   3   3   0      191.56      188.83      1.80 o 
   4   3   0      754.98      748.88      5.51 o 
   5   3   0      317.32      282.47      3.73 o 
   6   3   0        0.43        0.99      0.99 o 
   7   3   0        9.33        9.09      1.60 o 
   8   3   0        5.28        7.95      3.38 o 
   0   4   0     3046.20     2812.99     29.89 o 
   1   4   0     1613.51     1582.89      9.53 o 
   2   4   0     2558.26     2519.07     47.73 o 
   3   4   0     1250.36     1169.09      7.27 o 
   4   4   0     1247.12     1320.05      9.88 o 
   5   4   0      910.98      876.98      9.11 o 
   6   4   0      171.00      172.42      3.31 o 
   7   4   0       29.47       33.20      2.24 o 
   8   4   0       12.27       14.23      3.94 o 
   1   5   0       71.43       46.01      0.92 o 
   2   5   0      362.04      380.54      4.51 o 
   3   5   0      136.98      148.81      2.47 o 
   4   5   0      633.06      621.98      5.00 o 
   5   5   0       43.19       50.73      1.76 o 
   6   5   0       43.55       41.66      1.99 o 
   7   5   0        2.53        2.10      1.11 o 
   8   5   0        4.64        2.53      3.24 o 
   0   6   0        4.85        9.51      1.42 o 
   1   6   0     1649.06     1617.44     11.45 o 
   2   6   0      152.64      166.68      2.88 o 
   3   6   0      109.58       91.18      2.53 o 
   4   6   0        2.30        0.94      0.80 o 
   5   6   0      162.35      144.62      2.29 o 
   6   6   0       76.33       68.99      1.67 o 
   7   6   0       23.05       22.33      6.56 o 
   8   6   0       20.79       23.54      7.47 o 
   1   7   0      485.94      490.96      4.82 o 
   2   7   0      605.56      652.42      4.35 o 
   3   7   0        0.47        1.06      0.82 o 
   4   7   0       21.50       19.52      1.25 o 
   5   7   0       40.72       43.73      4.66 o 
   6   7   0       10.61        9.66      2.22 o 
   7   7   0        5.25        2.14      3.55 o 
   8   7   0        0.08        0.20      3.18 o 
   0   8   0      480.18      490.14      8.90 o 
   1   8   0     3660.18     3732.85     27.78 o 
   2   8   0        2.92        2.53      0.56 o 
   3   8   0       30.95       47.00      3.04 o 
   4   8   0      319.80      318.50      4.56 o 
   5   8   0       27.85       24.91      1.50 o 
   6   8   0       19.73       29.13      2.71 o 
   7   8   0      108.60      120.30      6.81 o 
   1   9   0        6.57        7.81      1.04 o 
   2   9   0      748.87      731.97      7.81 o 
   3   9   0        0.36        1.31      0.77 o 
   4   9   0       44.77       41.46      1.84 o 
   5   9   0        0.64        1.43      1.17 o 
   6   9   0       11.39       12.19      3.84 o 
   7   9   0        2.94       -0.45      2.90 o 
   0  10   0      166.55      141.32      4.51 o 
   1  10   0       45.98       41.98      1.31 o 
   2  10   0      575.55      573.50      5.22 o 
   3  10   0       10.92       11.75      1.15 o 
   4  10   0      159.10      142.90      9.65 o 
   5  10   0       12.69       12.03      1.36 o 
   6  10   0       70.18       87.51     12.45 o 
   7  10   0       23.50       30.21      5.53 o 
   1  11   0       87.95       99.06      1.97 o 
   2  11   0      337.13      345.89      3.87 o 
   3  11   0        3.19        3.54      0.49 o 
   4  11   0        4.07        2.90      2.44 o 
   5  11   0        6.80        5.58      3.94 o 
   6  11   0       11.36       11.73      4.24 o 
   7  11   0       10.77        4.35      4.26 o 
   0  12   0        2.32        2.14      2.09 o 
   1  12   0      627.21      619.55      6.56 o 
   2  12   0      905.83      889.35      7.40 o 
   3  12   0      147.40      132.30      3.20 o 
   4  12   0      133.77      136.72      7.31 o 
   5  12   0        0.61       -3.03      5.06 o 
   6  12   0       28.20       41.75      5.46 o 
   7  12   0        1.78        3.93      4.40 o 
   1  13   0        0.01       -0.47      0.79 o 
   2  13   0      663.76      661.50      5.85 o 
   3  13   0       33.36       32.13      2.05 o 
   4  13   0        1.60        3.47      3.77 o 
   5  13   0       16.77       22.51      5.43 o 
   6  13   0        8.17        8.10      4.44 o 
   7  13   0        7.68        5.61      4.90 o 
   0  14   0      798.93      826.24     17.70 o 
   1  14   0      157.03      150.46      3.59 o 
   2  14   0      174.17      170.42      2.45 o 
   3  14   0      178.00      157.15     11.64 o 
   4  14   0        9.38        8.63      3.55 o 
   5  14   0        6.96        9.59      5.07 o 
   6  14   0        6.42        0.63      4.00 o 
   1  15   0      175.27      171.92      4.86 o 
   2  15   0        3.21        2.84      1.11 o 
   3  15   0        1.28        1.23      0.73 o 
   4  15   0        2.04        1.07      2.86 o 
   5  15   0        0.11        2.32      4.35 o 
   6  15   0       23.65       32.58      7.09 o 
   0  16   0      448.37      451.25     15.04 o 
   1  16   0      138.61      125.08      2.85 o 
   2  16   0        0.22       -0.24      0.87 o 
   3  16   0      174.85      167.89      6.72 o 
   4  16   0       16.83       16.12      7.37 o 
   5  16   0        6.59        1.88      5.26 o 
   6  16   0        5.99        5.51      5.44 o 
   1  17   0       14.10       16.37      1.85 o 
   2  17   0       10.82        7.84      1.14 o 
   3  17   0        4.73        4.18      1.00 o 
   4  17   0        5.09        2.61      4.07 o 
   5  17   0       11.21        4.70      8.26 o 
   0  18   0      171.56      163.34     10.82 o 
   1  18   0        1.35        1.47      1.29 o 
   2  18   0      146.21      147.67      3.36 o 
   3  18   0       13.08        6.32      6.43 o 
   4  18   0       12.01       10.72      7.94 o 
   5  18   0        2.83       -2.16      4.09 o 
   1  19   0      119.37      122.40      3.32 o 
   2  19   0        6.02        4.38      1.18 o 
   3  19   0       17.19        1.10      3.31 o 
   4  19   0        0.85        2.04      4.35 o 
   0  20   0       66.30       75.28      5.24 o 
   1  20   0        7.42        6.76      2.03 o 
   2  20   0       39.57       45.49      4.64 o 
   3  20   0        0.00        0.33      2.57 o 
   4  20   0        0.02       -0.52      3.89 o 
   1  21   0       29.29       25.02      2.96 o 
   2  21   0        7.05       -1.09      2.75 o 
   3  21   0        0.57       -0.32      3.45 o 
   0  22   0       23.26       24.19      3.40 o 
   1  22   0       11.40        8.89      2.86 o 
   2  22   0       20.99       -1.06      2.94 o 
   1  23   0        0.01        0.82      1.90 o 
  -7   0   1        9.65       11.04      2.81 o 
  -5   0   1       67.97       69.13      2.57 o 
  -3   0   1       27.86       31.49      1.61 o 
  -1   0   1       99.88      143.34      3.66 o 
   1   0   1        1.98        3.35      0.69 o 
   3   0   1      292.73      253.84      3.63 o 
   5   0   1      104.95       99.84      3.00 o 
   7   0   1        2.69        2.11      2.18 o 
  -8   1   1        6.27       10.39      1.97 o 
  -7   1   1       26.93       30.37      2.46 o 
  -6   1   1       69.88       68.76      2.19 o 
  -5   1   1       79.21       76.11      1.64 o 
  -4   1   1      440.91      406.88      4.02 o 
  -3   1   1       35.62       50.87      1.19 o 
  -2   1   1    18524.96    17926.47    147.28 o 
  -1   1   1     1675.85     1731.52     16.77 o 
   1   1   1      485.22      416.53      2.92 o 
   2   1   1      584.63      541.82      3.92 o 
   3   1   1     1024.10      988.17      6.62 o 
   4   1   1       92.82       91.06      1.64 o 
   5   1   1       16.59       21.45      1.45 o 
   6   1   1      216.02      198.46      3.46 o 
   7   1   1        2.07        2.34      1.74 o 
   8   1   1       23.33       19.67      2.80 o 
  -8   2   1       16.56       13.17      2.45 o 
  -7   2   1        7.25        5.26      2.21 o 
  -6   2   1      112.26      105.30      3.67 o 
  -5   2   1       22.68       21.73      1.56 o 
  -4   2   1      592.38      614.22      4.78 o 
  -3   2   1      602.07      586.27      4.84 o 
  -2   2   1      801.25      836.66      5.65 o 
  -1   2   1      890.86      781.40     51.42 o 
   0   2   1     1869.17     1845.54     12.37 o 
   1   2   1     1743.01     1677.65     10.12 o 
   2   2   1     1436.45     1409.00      8.66 o 
   3   2   1        0.31        0.83      0.61 o 
   4   2   1        2.76        4.26      0.81 o 
   5   2   1        7.68       11.95      1.22 o 
   6   2   1       19.93       22.84      1.56 o 
   7   2   1      104.57      108.02      3.70 o 
   8   2   1        9.25        9.00      2.78 o 
  -8   3   1        4.64        2.91      2.77 o 
  -7   3   1      139.54      142.27      3.49 o 
  -6   3   1        0.85        0.61      0.97 o 
  -5   3   1        1.71        2.41      0.81 o 
  -4   3   1      229.18      208.66      2.40 o 
  -3   3   1       50.15       48.86      1.26 o 
  -2   3   1       62.95       48.61      1.04 o 
  -1   3   1     3015.44     2528.36    203.70 o 
   0   3   1      838.31      716.02      4.58 o 
   1   3   1      209.57      146.14      1.70 o 
   2   3   1       40.19       54.51      1.22 o 
   3   3   1     1624.45     1622.40     10.67 o 
   4   3   1      166.63      174.93      2.47 o 
   5   3   1       20.11       21.44      1.53 o 
   6   3   1       58.81       59.90      2.20 o 
   7   3   1       31.78       22.89      2.92 o 
   8   3   1        2.12        2.50      2.63 o 
  -8   4   1        0.26       -2.06      2.91 o 
  -7   4   1        0.15       -0.05      1.09 o 
  -6   4   1       14.02       12.47      1.79 o 
  -5   4   1       26.47       24.79      1.13 o 
  -4   4   1       40.20       41.38      1.23 o 
  -3   4   1       58.76       70.42      1.81 o 
  -2   4   1      133.80      133.80      3.28 o 
  -1   4   1      327.13      253.10      2.69 o 
   0   4   1      201.60      194.73      1.92 o 
   1   4   1       34.48       30.98      1.34 o 
   2   4   1     3847.18     3738.89     25.07 o 
   3   4   1        7.52       11.01      0.86 o 
   4   4   1        7.54       11.25      0.90 o 
   5   4   1      114.40      105.08      1.92 o 
   6   4   1        2.12        1.93      0.94 o 
   7   4   1       50.02       52.34      2.45 o 
   8   4   1       19.21       23.91      3.46 o 
  -8   5   1        1.57       -1.37      3.47 o 
  -7   5   1       57.62       61.35      3.72 o 
  -6   5   1       65.09       58.67      2.67 o 
  -5   5   1        6.25        6.14      1.16 o 
  -4   5   1       41.72       40.31      0.84 o 
  -3   5   1     2006.65     1936.02     18.59 o 
  -2   5   1     2034.52     2154.71     25.53 o 
  -1   5   1     2862.75     2836.35     21.27 o 
   0   5   1      201.29      197.81      2.08 o 
   1   5   1      342.52      307.51      2.74 o 
   2   5   1      470.83      489.34      3.93 o 
   3   5   1      410.80      383.56      2.99 o 
   4   5   1        6.88        7.15      0.79 o 
   5   5   1       28.40       30.66      1.40 o 
   6   5   1       33.54       32.84      2.04 o 
   7   5   1        4.49        6.12      2.16 o 
   8   5   1        1.62        0.66      2.28 o 
  -8   6   1        4.06        2.05      5.06 o 
  -7   6   1        1.75        4.08      3.62 o 
  -6   6   1        1.47        1.60      0.79 o 
  -5   6   1       28.19       31.85      4.92 o 
  -4   6   1        4.13        4.34      1.39 o 
  -3   6   1      403.68      374.28     10.60 o 
  -2   6   1      115.69      126.31      7.95 o 
  -1   6   1      245.52      197.43      1.78 o 
   0   6   1     1806.43     1780.54     13.76 o 
   1   6   1     2777.30     2883.80     21.18 o 
   2   6   1     1249.10     1232.88     11.14 o 
   3   6   1      165.60      190.29      2.22 o 
   4   6   1        5.04        4.34      0.76 o 
   5   6   1       42.92       38.70      1.61 o 
   6   6   1       35.20       33.03      1.52 o 
   7   6   1       50.64       50.88      3.25 o 
  -8   7   1       11.58        5.21      6.79 o 
  -7   7   1        1.51        2.25      2.96 o 
  -6   7   1       65.43       73.25      6.62 o 
  -5   7   1      150.01      149.04      5.48 o 
  -4   7   1       24.51       21.80      2.89 o 
  -3   7   1      357.18      341.19      6.38 o 
  -2   7   1     2081.51     2048.38     18.59 o 
  -1   7   1        8.56        5.10      0.67 o 
   0   7   1      304.57      307.54      2.84 o 
   1   7   1     1142.57     1175.98      8.97 o 
   2   7   1        8.15        3.06      0.93 o 
   3   7   1       11.74       17.85      1.68 o 
   4   7   1      153.95      150.16      1.77 o 
   5   7   1        2.95        4.24      1.13 o 
   6   7   1       36.54       35.21      1.57 o 
   7   7   1       47.22       45.90      3.39 o 
  -8   8   1        1.90        1.50      3.42 o 
  -7   8   1        3.79        1.95      3.08 o 
  -6   8   1        4.10        3.95      4.84 o 
  -5   8   1       64.45       57.07      4.59 o 
  -4   8   1      225.20      218.24      6.10 o 
  -3   8   1       49.45       46.36      3.06 o 
  -2   8   1       75.09       71.76      1.61 o 
  -1   8   1       21.07       21.89      0.86 o 
   0   8   1     1073.92     1153.88      8.66 o 
   1   8   1      111.05       88.58      1.46 o 
   2   8   1        5.41        7.35      1.02 o 
   3   8   1      284.17      278.73      4.09 o 
   4   8   1      156.94      148.18      3.42 o 
   5   8   1       35.15       37.63      3.36 o 
   6   8   1        0.57        0.57      1.72 o 
   7   8   1       46.69       48.84      3.67 o 
  -8   9   1       36.52       22.55     18.24 o 
  -7   9   1       14.79        6.77      6.91 o 
  -6   9   1      226.80      233.19      7.90 o 
  -5   9   1        0.05        0.92      2.37 o 
  -4   9   1      397.85      405.31      9.53 o 
  -3   9   1       21.60       24.91      3.04 o 
  -2   9   1     1353.48     1315.21     33.33 o 
  -1   9   1       78.97       75.15      2.01 o 
   0   9   1     2678.03     2640.74     22.83 o 
   1   9   1       15.63       14.70      0.96 o 
   2   9   1     4832.74     5006.09     40.92 o 
   3   9   1       31.29       28.02      1.89 o 
   4   9   1      315.46      322.51      4.15 o 
   5   9   1        0.12       -0.17      1.32 o 
   6   9   1       70.57       68.98      2.67 o 
   7   9   1       14.52       14.91      4.84 o 
  -7  10   1       22.89       22.75      4.85 o 
  -6  10   1       28.58       38.97      4.93 o 
  -5  10   1        3.45        2.48      3.25 o 
  -4  10   1       34.09       36.67      3.98 o 
  -3  10   1      107.58      115.29      5.31 o 
  -2  10   1      259.35      252.04      2.98 o 
  -1  10   1       49.17       53.78      1.36 o 
   0  10   1       15.75        9.16      0.98 o 
   1  10   1       54.81       73.42      1.59 o 
   2  10   1        8.99        6.35      0.77 o 
   3  10   1      539.14      527.89     11.88 o 
   4  10   1       23.12       27.04      1.85 o 
   5  10   1       54.49       58.39      2.74 o 
   6  10   1       55.59       60.98      3.34 o 
   7  10   1       33.66       40.38      6.12 o 
  -7  11   1       26.54       33.22      5.64 o 
  -6  11   1      178.35      184.03     12.76 o 
  -5  11   1      147.48      138.03      6.54 o 
  -4  11   1      911.74      912.77     17.52 o 
  -3  11   1      176.23      162.72      6.37 o 
  -2  11   1       30.75       23.85      1.06 o 
  -1  11   1      302.12      286.40      3.51 o 
   0  11   1     1087.89     1152.28      9.74 o 
   1  11   1        0.49        4.04      1.04 o 
   2  11   1      656.00      671.92      8.06 o 
   3  11   1       20.76       16.34      1.17 o 
   4  11   1       97.62      111.97      3.44 o 
   5  11   1       11.01       10.47      1.78 o 
   6  11   1       71.40       67.21      6.26 o 
   7  11   1        0.02       -3.34      4.24 o 
  -7  12   1        0.59       -0.91      3.46 o 
  -6  12   1       11.61       17.97      4.66 o 
  -5  12   1       15.49       15.75      4.13 o 
  -4  12   1       41.83       39.39      5.24 o 
  -3  12   1       55.83       50.95      5.95 o 
  -2  12   1        9.91       11.06      1.08 o 
  -1  12   1      121.02      107.66      2.89 o 
   0  12   1       49.02       62.01      1.61 o 
   1  12   1       44.56       51.28      1.72 o 
   2  12   1        0.75        0.66      0.81 o 
   3  12   1       21.75       23.59      0.71 o 
   4  12   1      199.40      191.84      3.38 o 
   5  12   1       36.79       32.05      1.89 o 
   6  12   1       23.44       36.50      5.80 o 
  -7  13   1       31.80       42.70      6.42 o 
  -6  13   1       13.62       18.05      4.86 o 
  -5  13   1       85.88      101.16      7.31 o 
  -4  13   1      616.25      645.43     21.99 o 
  -3  13   1      295.08      306.01      9.15 o 
  -2  13   1      964.32      946.19      9.60 o 
  -1  13   1     1280.44     1288.04     12.30 o 
   0  13   1      703.13      682.59      6.70 o 
   1  13   1      388.35      402.54      4.09 o 
   2  13   1       33.54       32.51      2.32 o 
   3  13   1      149.11      134.45      5.57 o 
   4  13   1       91.98       87.67      3.36 o 
   5  13   1        6.81        8.12      3.74 o 
   6  13   1       38.00       42.17      6.20 o 
  -6  14   1        0.71       -3.22      7.77 o 
  -5  14   1        3.20       -0.43      3.43 o 
  -4  14   1       67.92       71.31      6.61 o 
  -3  14   1      143.15      133.40      3.15 o 
  -2  14   1        3.17        2.42      0.95 o 
  -1  14   1      127.15      142.44      3.49 o 
   0  14   1      333.40      311.10      3.90 o 
   1  14   1       26.48       26.39      1.60 o 
   2  14   1       14.96       19.31      1.38 o 
   3  14   1        0.22        0.71      1.39 o 
   4  14   1       68.86       72.00      5.52 o 
   5  14   1       10.47        3.39      4.70 o 
   6  14   1        9.32       18.43      5.52 o 
  -6  15   1        0.01        0.15      3.87 o 
  -5  15   1       91.83       92.85      9.90 o 
  -4  15   1       42.98       36.02     21.08 o 
  -3  15   1       14.57       19.17      1.07 o 
  -2  15   1      382.80      406.83      4.50 o 
  -1  15   1      258.10      260.96      4.44 o 
   0  15   1       86.20       82.48      2.64 o 
   1  15   1      286.61      298.56      4.07 o 
   2  15   1       14.26       10.55      1.19 o 
   3  15   1        3.94        2.95      0.66 o 
   4  15   1       18.58        8.07      5.35 o 
   5  15   1      134.62      128.84      9.52 o 
   6  15   1        5.81        8.90      6.12 o 
  -6  16   1        0.10        0.56      5.47 o 
  -5  16   1       20.98        8.83     11.26 o 
  -4  16   1        0.08       -0.92      3.46 o 
  -3  16   1        0.22        0.27      0.72 o 
  -2  16   1       28.02       32.75      2.35 o 
  -1  16   1       24.99       26.79      1.82 o 
   0  16   1       69.93       69.92      2.32 o 
   1  16   1        9.78       10.05      1.65 o 
   2  16   1       22.85       25.36      1.88 o 
   3  16   1        0.45        1.15      0.62 o 
   4  16   1       31.15       28.05     15.68 o 
   5  16   1        0.15        2.12      4.99 o 
  -5  17   1      101.39      122.28      7.90 o 
  -4  17   1        7.27        1.93      3.92 o 
  -3  17   1       30.99       32.48      1.66 o 
  -2  17   1       25.66       24.12      1.51 o 
  -1  17   1        1.90        2.61      1.55 o 
   0  17   1       22.16       22.63      2.30 o 
   1  17   1      339.28      342.50      4.64 o 
   2  17   1        0.34       -0.51      1.07 o 
   3  17   1       77.13       70.48      2.49 o 
   4  17   1       17.43       14.65     10.46 o 
   5  17   1       67.20       79.79      7.45 o 
  -5  18   1        4.12       -0.41      3.17 o 
  -4  18   1        3.02        0.81      3.80 o 
  -3  18   1       18.31        5.22      3.43 o 
  -2  18   1       48.62       46.33      2.12 o 
  -1  18   1       98.38      109.38      3.89 o 
   0  18   1        7.09        5.64      1.56 o 
   1  18   1        0.00        0.98      1.26 o 
   2  18   1        6.46        5.98      1.41 o 
   3  18   1       11.71        1.18      3.36 o 
   4  18   1       37.05       26.59     21.41 o 
   5  18   1       12.83       12.62      7.41 o 
  -5  19   1        7.89        7.95      6.61 o 
  -4  19   1       45.85       -1.84      5.46 o 
  -3  19   1       22.62       11.23      6.30 o 
  -2  19   1       33.57       30.75      2.84 o 
  -1  19   1        0.11        1.64      1.29 o 
   0  19   1      158.42      161.14      4.29 o 
   1  19   1       55.78       61.24      2.85 o 
   2  19   1        1.69        2.20      1.58 o 
   3  19   1       16.26        0.22      2.83 o 
   4  19   1        0.21        1.00      4.39 o 
  -4  20   1        1.14       -0.45      3.27 o 
  -3  20   1        0.08       -0.01      2.42 o 
  -2  20   1        2.17        1.04      1.76 o 
  -1  20   1       28.85       25.04      2.32 o 
   0  20   1        1.77        2.45      1.47 o 
   1  20   1        6.81        6.54      1.72 o 
   2  20   1       14.54        7.40      2.98 o 
   3  20   1        2.17        0.49      2.91 o 
   4  20   1        0.26       -0.59      4.04 o 
  -3  21   1       10.47        8.00      5.03 o 
  -2  21   1       21.68       12.39      4.23 o 
  -1  21   1       12.44        9.03      2.00 o 
   0  21   1       98.74       97.29      3.99 o 
   1  21   1       11.69       10.22      2.13 o 
   2  21   1        9.34        0.39      2.56 o 
   3  21   1        0.00        1.10      4.17 o 
  -2  22   1        0.05        1.99      3.14 o 
  -1  22   1        9.09        6.28      2.75 o 
   0  22   1       12.75       13.27      2.32 o 
   1  22   1        0.37        0.56      1.59 o 
   2  22   1        0.01       -0.65      3.56 o 
  -1  23   1        1.48        2.17      2.06 o 
   0  23   1       34.21       37.25      2.81 o 
  -8   0   2       58.90       72.56      4.19 o 
  -6   0   2      700.41      701.81     10.65 o 
  -4   0   2     5663.78     5704.13     72.17 o 
  -2   0   2     1759.84     1832.36     31.58 o 
   0   0   2    11030.40    11133.74    135.43 o 
   2   0   2     2800.33     2863.59     27.23 o 
   4   0   2        7.58        6.94      1.68 o 
   6   0   2      135.31      148.73      6.98 o 
  -8   1   2        0.79        1.64      1.43 o 
  -7   1   2       23.78       25.76      1.94 o 
  -6   1   2       13.38       12.47      1.66 o 
  -5   1   2      101.83      109.88      2.35 o 
  -4   1   2      191.84      163.43      2.47 o 
  -3   1   2      379.15      428.32      3.58 o 
  -2   1   2     9201.90     9370.78     94.89 o 
  -1   1   2      319.94      345.29      3.19 o 
   0   1   2     2619.01     2553.79     22.58 o 
   1   1   2        4.56        4.64      0.89 o 
   2   1   2      380.54      428.09      3.46 o 
   3   1   2      855.45      847.37      6.38 o 
   4   1   2      115.43      104.53      2.19 o 
   5   1   2      752.87      752.72      8.18 o 
   6   1   2      100.99       94.94      2.71 o 
   7   1   2        0.38        0.09      0.94 o 
  -8   2   2      104.58       95.49      5.73 o 
  -7   2   2       13.22       12.26      1.69 o 
  -6   2   2      817.93      811.02      7.74 o 
  -5   2   2      382.59      373.44      4.42 o 
  -4   2   2     1973.66     2011.69     15.18 o 
  -3   2   2     1815.48     1744.23     12.51 o 
  -2   2   2     3439.74     3576.69     33.24 o 
  -1   2   2     1113.42     1113.24      8.99 o 
   0   2   2     2269.38     2280.16     20.81 o 
   1   2   2     1665.33     1737.64     12.67 o 
   2   2   2      906.71      879.97      6.08 o 
   3   2   2      396.57      403.98      3.65 o 
   4   2   2        1.94        1.35      0.87 o 
   5   2   2      199.97      192.32      2.91 o 
   6   2   2      141.31      142.26      3.50 o 
   7   2   2       39.84       38.30      2.08 o 
  -8   3   2        2.55        2.41      2.63 o 
  -7   3   2       16.68       14.21      1.64 o 
  -6   3   2       19.36       18.58      1.57 o 
  -5   3   2      191.97      205.03      3.16 o 
  -4   3   2       36.16       43.26      1.17 o 
  -3   3   2        9.80        9.30      1.02 o 
  -2   3   2     1975.14     1842.26     19.50 o 
  -1   3   2     6084.26     6046.57     88.22 o 
   0   3   2     4553.21     4562.09     33.59 o 
   1   3   2     1242.96     1234.90      8.36 o 
   2   3   2       33.27       44.40      1.72 o 
   3   3   2      308.31      305.13      3.13 o 
   4   3   2       70.59       72.43      1.88 o 
   5   3   2      300.84      301.59      3.63 o 
   6   3   2      204.90      209.35      4.99 o 
   7   3   2       91.57       90.47      4.24 o 
  -8   4   2       35.34       36.99      6.44 o 
  -7   4   2       18.98       21.41      1.81 o 
  -6   4   2      331.07      315.13      3.59 o 
  -5   4   2      203.46      213.80      2.74 o 
  -4   4   2      403.75      399.43      3.56 o 
  -3   4   2       27.26       21.79      0.90 o 
  -2   4   2     4929.12     4988.85    101.13 o 
  -1   4   2     2865.41     2700.60     20.96 o 
   0   4   2     9003.69     9206.36    177.15 o 
   1   4   2     6818.74     7206.78     51.93 o 
   2   4   2      716.82      739.76      5.48 o 
   3   4   2       52.71       55.83      1.40 o 
   4   4   2      323.86      320.81      3.75 o 
   5   4   2      137.85      144.32      2.50 o 
   6   4   2       82.79       78.00      2.39 o 
   7   4   2        1.31        2.57      1.53 o 
  -8   5   2        1.93        4.22      4.04 o 
  -7   5   2        0.21       -0.18      0.89 o 
  -6   5   2      150.08      144.91      3.54 o 
  -5   5   2      376.78      352.38      3.96 o 
  -4   5   2      179.04      157.10      1.63 o 
  -3   5   2      390.44      378.80      2.70 o 
  -2   5   2       18.57       20.86      5.01 o 
  -1   5   2      280.69      292.80      3.00 o 
   0   5   2     4875.95     5040.73     34.71 o 
   1   5   2       63.44       65.18      1.44 o 
   2   5   2      797.56      795.88      6.44 o 
   3   5   2       43.79       37.29      1.36 o 
   4   5   2       93.72       90.94      1.85 o 
   5   5   2       17.00       20.37      1.44 o 
   6   5   2        4.24        6.18      1.22 o 
   7   5   2      100.19      102.66      3.94 o 
  -8   6   2        6.34        1.96      3.50 o 
  -7   6   2      204.22      201.52      8.16 o 
  -6   6   2        0.06        0.16      0.38 o 
  -5   6   2      153.41      150.65      6.07 o 
  -4   6   2       54.42       72.95      4.67 o 
  -3   6   2        2.64        5.71      1.84 o 
  -2   6   2        1.18        0.46      0.42 o 
  -1   6   2      228.19      191.53      2.27 o 
   0   6   2      331.87      350.13      3.84 o 
   1   6   2      385.11      375.34      3.41 o 
   2   6   2       21.35       25.99      1.05 o 
   3   6   2        0.11        1.12      0.69 o 
   4   6   2      213.04      218.30      2.55 o 
   5   6   2        9.68        8.50      1.25 o 
   6   6   2        0.66        0.44      0.75 o 
   7   6   2       47.81       52.48      3.32 o 
  -8   7   2       16.32        3.46      4.38 o 
  -7   7   2        8.06        7.27      3.45 o 
  -6   7   2      137.25      150.94      5.88 o 
  -5   7   2      274.42      273.59      8.01 o 
  -4   7   2       92.44       96.32      4.83 o 
  -3   7   2      516.02      507.91      8.22 o 
  -2   7   2     1959.93     1954.52     15.81 o 
  -1   7   2       21.43       26.78      2.25 o 
   0   7   2     1120.17     1159.70     10.61 o 
   1   7   2      393.98      363.71      4.19 o 
   2   7   2      236.86      232.35      2.73 o 
   3   7   2       19.72       21.17      1.02 o 
   4   7   2      515.33      506.42      4.60 o 
   5   7   2       11.98       13.44      1.27 o 
   6   7   2        1.75        1.31      1.20 o 
   7   7   2        2.00        4.86      2.09 o 
  -8   8   2        6.17        2.81      3.56 o 
  -7   8   2       86.79       89.52      5.88 o 
  -6   8   2        0.12        0.63      2.38 o 
  -5   8   2      166.95      165.66      6.85 o 
  -4   8   2      234.73      212.04      8.22 o 
  -3   8   2      282.42      301.53      6.15 o 
  -2   8   2       52.75       59.12      2.23 o 
  -1   8   2       71.48       81.24      1.42 o 
   0   8   2     1246.85     1244.75      9.86 o 
   1   8   2       72.88       54.52      2.05 o 
   2   8   2       32.03       28.79      1.47 o 
   3   8   2      547.27      531.51      4.87 o 
   4   8   2        0.24        1.17      0.65 o 
   5   8   2        1.51        0.63      0.68 o 
   6   8   2        2.22        3.66      1.75 o 
   7   8   2       47.40       49.89      3.36 o 
  -8   9   2       27.25       14.84     13.06 o 
  -7   9   2        2.02       -0.81      2.80 o 
  -6   9   2        0.19        0.25      2.25 o 
  -5   9   2       70.34       77.68     11.10 o 
  -4   9   2        0.46        1.87      2.71 o 
  -3   9   2      158.64      131.02      6.87 o 
  -2   9   2     1007.44     1028.11      9.20 o 
  -1   9   2       77.47       46.04      1.14 o 
   0   9   2        7.02        8.46      1.05 o 
   1   9   2      174.85      161.30      2.83 o 
   2   9   2       87.93       84.09      2.18 o 
   3   9   2        8.97        7.71      0.90 o 
   4   9   2       29.24       27.40      1.46 o 
   5   9   2      141.06      142.96      3.50 o 
   6   9   2        0.21        0.66      1.32 o 
   7   9   2       45.63       52.17      4.79 o 
  -7  10   2        1.05        1.00      3.02 o 
  -6  10   2       25.86       30.41      4.60 o 
  -5  10   2        1.05        2.79      2.83 o 
  -4  10   2      830.82      818.41     14.08 o 
  -3  10   2      111.81      114.67      4.44 o 
  -2  10   2      511.86      508.15      5.68 o 
  -1  10   2      405.39      417.99      4.17 o 
   0  10   2       90.33       91.98      2.35 o 
   1  10   2       60.30       63.29      2.04 o 
   2  10   2      154.95      165.98      3.70 o 
   3  10   2       11.52       12.57      1.35 o 
   4  10   2      140.39      118.69      4.80 o 
   5  10   2        2.61        2.31      1.29 o 
   6  10   2        0.01       -0.90      1.68 o 
   7  10   2        0.23        0.40      2.37 o 
  -7  11   2        5.25        7.48      4.21 o 
  -6  11   2        0.16        0.28      2.57 o 
  -5  11   2       11.33        9.01      3.56 o 
  -4  11   2       55.34       55.86      6.09 o 
  -3  11   2      362.87      340.17     10.82 o 
  -2  11   2        3.75        3.53      1.29 o 
  -1  11   2      344.77      325.79      3.36 o 
   0  11   2        0.04        0.90      0.92 o 
   1  11   2        2.89        2.21      0.92 o 
   2  11   2       30.43       23.05      2.77 o 
   3  11   2       43.28       42.99      2.60 o 
   4  11   2       23.02       26.23      2.41 o 
   5  11   2      121.51      122.46      5.68 o 
   6  11   2        9.81        9.52      3.39 o 
  -7  12   2        0.11       -0.83      3.32 o 
  -6  12   2      270.21      281.92      9.73 o 
  -5  12   2        3.07        3.31      3.23 o 
  -4  12   2       97.91      107.54      5.57 o 
  -3  12   2       31.81       35.40      1.03 o 
  -2  12   2      434.49      452.19      6.83 o 
  -1  12   2      183.93      183.23      2.35 o 
   0  12   2       69.84       64.19      1.88 o 
   1  12   2       55.88       60.79      1.84 o 
   2  12   2       32.49       33.13      3.05 o 
   3  12   2        1.00        1.03      0.85 o 
   4  12   2       52.88       53.43      2.68 o 
   5  12   2       34.30       28.41      2.16 o 
   6  12   2       26.97       32.48      4.10 o 
  -7  13   2       35.19       39.06      6.26 o 
  -6  13   2        0.04        0.76      3.20 o 
  -5  13   2       72.42       61.41      5.64 o 
  -4  13   2       12.27       12.13      4.22 o 
  -3  13   2       69.47       57.01      1.59 o 
  -2  13   2       35.70       31.93      2.41 o 
  -1  13   2        7.51        8.77      1.14 o 
   0  13   2        5.04        8.36      1.30 o 
   1  13   2       66.69       69.91      2.12 o 
   2  13   2      185.64      174.86      4.86 o 
   3  13   2       54.89       49.80      3.08 o 
   4  13   2       20.29       28.98      2.45 o 
   5  13   2        3.58        2.76      1.68 o 
   6  13   2       12.99       12.64      3.60 o 
  -7  14   2       18.56       26.14      8.44 o 
  -6  14   2       74.30       88.68      9.80 o 
  -5  14   2        6.83        1.10      4.10 o 
  -4  14   2       23.20       28.30      4.42 o 
  -3  14   2       37.18       44.42      1.56 o 
  -2  14   2        8.62        5.49      0.90 o 
  -1  14   2      355.03      364.39      3.89 o 
   0  14   2      218.65      209.04      3.53 o 
   1  14   2       12.02       10.90      1.58 o 
   2  14   2        0.03       -0.16      0.69 o 
   3  14   2       23.43       22.33      1.29 o 
   4  14   2       18.55       21.48      3.02 o 
   5  14   2       33.65       33.65      4.32 o 
   6  14   2        5.55        3.24      3.55 o 
  -5  15   2        2.38        2.00      5.18 o 
  -4  15   2        3.75        7.36      5.44 o 
  -3  15   2       45.98       42.28      1.56 o 
  -2  15   2       38.99       37.38      4.22 o 
  -1  15   2       40.74       43.83      2.57 o 
   0  15   2      123.40      125.65      2.53 o 
   1  15   2       13.77       16.42      1.41 o 
   2  15   2      252.26      265.62      4.14 o 
   3  15   2       16.30       15.53      1.05 o 
   4  15   2       25.66       27.57      5.36 o 
   5  15   2        0.04       -2.61      3.68 o 
  -6  16   2        0.82        3.69      6.33 o 
  -5  16   2        1.39       -0.99      4.91 o 
  -4  16   2        1.11        2.13      3.16 o 
  -3  16   2       62.88       65.59      2.23 o 
  -2  16   2       26.45       27.46      2.81 o 
  -1  16   2       82.20       94.41      3.41 o 
   0  16   2        8.46        5.23      1.48 o 
   1  16   2        4.85        4.34      1.26 o 
   2  16   2       45.12       45.05      1.97 o 
   3  16   2       62.50       53.75      2.13 o 
   4  16   2        0.17       -1.33      2.93 o 
   5  16   2        1.43       -1.78      3.52 o 
  -6  17   2        1.43        5.32      6.90 o 
  -5  17   2        3.86       -2.03      3.74 o 
  -4  17   2       46.19       56.39      7.49 o 
  -3  17   2       11.07        9.00      1.57 o 
  -2  17   2      267.65      259.57      5.68 o 
  -1  17   2      139.83      127.61      3.78 o 
   0  17   2       34.04       36.74      2.13 o 
   1  17   2      106.75      114.27      2.86 o 
   2  17   2       40.98       42.12      2.50 o 
   3  17   2       21.95       23.22      3.22 o 
   4  17   2        0.22       -1.36      3.08 o 
   5  17   2        9.82       14.11      5.33 o 
  -5  18   2        9.38       -2.20      5.35 o 
  -4  18   2        3.27       -0.44      2.92 o 
  -3  18   2        0.33        0.93      1.02 o 
  -2  18   2       39.88       45.96      3.15 o 
  -1  18   2        3.33        2.29      1.46 o 
   0  18   2       18.71       16.56      2.11 o 
   1  18   2        0.36        0.10      1.20 o 
   2  18   2        0.50        2.27      1.26 o 
   3  18   2        7.29        1.70      2.81 o 
   4  18   2        0.00        3.03      3.82 o 
  -5  19   2        2.08        2.36      4.05 o 
  -4  19   2        8.56       -2.24      5.35 o 
  -3  19   2       19.18       28.41     11.03 o 
  -2  19   2        7.33        8.58      2.46 o 
  -1  19   2        2.36        4.37      1.55 o 
   0  19   2        1.27       -0.47      1.22 o 
   1  19   2       19.04       18.86      2.43 o 
   2  19   2        2.49        1.04      1.53 o 
   3  19   2       83.24       96.12      7.75 o 
   4  19   2        4.96        1.57      4.70 o 
  -4  20   2       14.02        1.79      5.02 o 
  -3  20   2       17.89       11.45      6.95 o 
  -2  20   2      117.98      114.68      3.74 o 
  -1  20   2        7.49        7.78      2.07 o 
   0  20   2       19.42       15.48      3.14 o 
   1  20   2        1.40        1.56      1.59 o 
   2  20   2       11.91        4.47      2.35 o 
   3  20   2        7.44        4.03      5.34 o 
  -3  21   2        9.38        3.85      4.43 o 
  -2  21   2        0.06       -0.59      1.50 o 
  -1  21   2       33.12       32.84      3.36 o 
   0  21   2        2.84        2.48      1.82 o 
   1  21   2       10.90       12.04      2.24 o 
   2  21   2        1.57       -0.44      2.68 o 
  -2  22   2       61.23       54.56     16.26 o 
  -1  22   2       17.99       23.52      5.85 o 
   0  22   2       20.51       20.55      2.73 o 
   1  22   2        0.79        0.85      1.73 o 
  -7   0   3      346.51      340.53      6.80 o 
  -5   0   3      221.57      244.85      4.77 o 
  -3   0   3     3441.21     3595.72     61.96 o 
  -1   0   3     1133.31     1043.69     12.61 o 
   1   0   3     3268.63     3211.00     38.65 o 
   3   0   3      876.56      844.07     10.09 o 
   5   0   3       77.09       71.70      3.47 o 
   7   0   3       67.91       80.67      4.50 o 
  -8   1   3       72.16       72.10      2.53 o 
  -7   1   3       17.28       20.21      1.72 o 
  -6   1   3        1.58        1.57      1.10 o 
  -5   1   3      394.58      395.27      3.98 o 
  -4   1   3      116.73      129.21      1.89 o 
  -3   1   3      128.70      114.60      3.63 o 
  -2   1   3     4548.54     4477.84     39.12 o 
  -1   1   3     3798.41     3779.28     46.38 o 
   0   1   3      289.15      275.22      3.56 o 
   1   1   3       14.46       10.38      1.34 o 
   2   1   3     1114.67     1108.82      8.41 o 
   3   1   3        1.11        0.99      1.15 o 
   4   1   3       98.78      103.60      2.44 o 
   5   1   3       54.26       58.60      2.31 o 
   6   1   3       28.99       29.50      2.40 o 
   7   1   3       32.35       33.17      2.35 o 
  -8   2   3        0.00       -0.57      1.22 o 
  -7   2   3        2.88        3.95      1.26 o 
  -6   2   3       27.97       24.70      1.79 o 
  -5   2   3       14.66       15.24      1.20 o 
  -4   2   3     2459.75     2564.24     18.31 o 
  -3   2   3      366.85      360.20      7.65 o 
  -2   2   3     3362.91     3381.23     28.55 o 
  -1   2   3      103.22      121.57      2.66 o 
   0   2   3      567.46      538.69      5.29 o 
   1   2   3      182.48      163.90      2.32 o 
   2   2   3      341.29      337.04      3.68 o 
   3   2   3      876.12      923.30      7.67 o 
   4   2   3        9.99       11.04      1.48 o 
   5   2   3        2.46        4.61      1.42 o 
   6   2   3       68.32       68.96      3.06 o 
   7   2   3       24.08       22.79      2.20 o 
  -8   3   3        4.59        6.78      1.58 o 
  -7   3   3       39.93       43.85      2.16 o 
  -6   3   3      304.39      305.94      3.55 o 
  -5   3   3      260.31      241.62      2.97 o 
  -4   3   3     1397.75     1424.77     10.49 o 
  -3   3   3      381.09      448.04      6.61 o 
  -2   3   3      189.65      195.76      3.09 o 
  -1   3   3      676.96      680.96      6.54 o 
   0   3   3       85.80       94.87      2.49 o 
   1   3   3      745.93      814.80      6.69 o 
   2   3   3      316.13      325.94      3.57 o 
   3   3   3        4.89        6.00      1.19 o 
   4   3   3       39.97       45.96      1.75 o 
   5   3   3       53.35       50.02      2.20 o 
   6   3   3       23.10       22.37      2.29 o 
   7   3   3      142.69      144.27      3.59 o 
  -8   4   3        0.32       -0.09      1.70 o 
  -7   4   3      112.82      105.23      2.64 o 
  -6   4   3      100.05       97.61      1.86 o 
  -5   4   3      614.73      563.20      5.03 o 
  -4   4   3     1462.18     1466.79     10.47 o 
  -3   4   3     2922.31     2985.06     42.85 o 
  -2   4   3     3031.08     2871.52     42.15 o 
  -1   4   3      500.15      444.75      5.01 o 
   0   4   3       95.47      108.37      2.37 o 
   1   4   3      263.56      248.98      3.21 o 
   2   4   3      612.86      570.54      5.18 o 
   3   4   3       79.73       73.31      1.89 o 
   4   4   3      338.97      334.51      4.08 o 
   5   4   3       63.65       65.84      2.18 o 
   6   4   3        4.68        2.84      1.64 o 
   7   4   3        9.29        6.46      1.85 o 
  -8   5   3        0.72        1.11      2.29 o 
  -7   5   3        2.51        4.54      1.22 o 
  -6   5   3        0.99       -0.11      0.68 o 
  -5   5   3        4.33        5.33      0.79 o 
  -4   5   3       35.63       37.42      0.84 o 
  -3   5   3       51.34       61.96      1.26 o 
  -2   5   3      747.89      786.21      7.76 o 
  -1   5   3        2.17        6.38      1.52 o 
   0   5   3     1037.78     1020.21      8.03 o 
   1   5   3       65.34       70.57      1.84 o 
   2   5   3        6.38        5.62      1.14 o 
   3   5   3      191.42      208.23      2.61 o 
   4   5   3       59.35       56.89      2.01 o 
   5   5   3      129.16      124.06      3.15 o 
   6   5   3       97.19       92.85      4.17 o 
   7   5   3       45.74       52.80      3.69 o 
  -8   6   3       21.13       10.38     10.96 o 
  -7   6   3       63.02       57.79      1.19 o 
  -6   6   3       47.18       47.83      1.26 o 
  -5   6   3      131.06      124.44      1.59 o 
  -4   6   3      153.56      155.18      2.32 o 
  -3   6   3     1103.96     1062.24      7.47 o 
  -2   6   3      961.76      975.19      7.99 o 
  -1   6   3     1176.36     1138.66      9.38 o 
   0   6   3      258.44      273.12      3.54 o 
   1   6   3       26.24       32.83      1.44 o 
   2   6   3      824.86      899.02      7.24 o 
   3   6   3      521.41      507.65      5.28 o 
   4   6   3       55.25       68.61      2.02 o 
   5   6   3        1.96        2.70      1.07 o 
   6   6   3        0.67       -0.51      0.92 o 
   7   6   3       12.81       13.66      2.87 o 
  -8   7   3       10.78        4.56      5.28 o 
  -7   7   3        6.90        1.69      2.74 o 
  -6   7   3      370.58      354.90      9.95 o 
  -5   7   3      172.37      170.71      6.62 o 
  -4   7   3      287.71      261.44      3.99 o 
  -3   7   3      260.17      260.51      2.89 o 
  -2   7   3       45.47       43.81      1.70 o 
  -1   7   3       65.27       56.95      1.68 o 
   0   7   3       24.51       33.27      1.82 o 
   1   7   3      101.12      125.10      2.55 o 
   2   7   3       53.60       51.44      1.79 o 
   3   7   3       24.02       22.59      2.23 o 
   4   7   3        0.10        1.14      0.87 o 
   5   7   3       87.75       95.62      2.48 o 
   6   7   3        3.30        4.24      1.43 o 
   7   7   3        0.37       -0.44      2.03 o 
  -8   8   3       36.72       24.06     21.55 o 
  -7   8   3       17.76       10.30      9.41 o 
  -6   8   3      128.44      134.47      9.59 o 
  -5   8   3       93.70       92.52      5.77 o 
  -4   8   3       40.82       42.37      3.49 o 
  -3   8   3      304.22      303.30      3.35 o 
  -2   8   3      184.65      181.31      2.21 o 
  -1   8   3      401.68      385.90      5.17 o 
   0   8   3     3909.46     4134.55     41.91 o 
   1   8   3        3.90        2.66      0.87 o 
   2   8   3      239.03      233.39      3.28 o 
   3   8   3      638.74      632.18      6.29 o 
   4   8   3      107.18      107.04      2.55 o 
   5   8   3       81.83       77.34      2.10 o 
   6   8   3        0.01       -0.55      1.18 o 
   7   8   3        1.13        2.71      2.33 o 
  -8   9   3       42.46       60.54      5.37 o 
  -7   9   3       21.01       22.09      4.53 o 
  -6   9   3      449.54      441.88     12.10 o 
  -5   9   3      462.40      476.72     13.90 o 
  -4   9   3      245.61      245.03      6.53 o 
  -3   9   3      268.11      242.60      4.82 o 
  -2   9   3      964.61      925.65      7.12 o 
  -1   9   3        4.10        4.89      1.05 o 
   0   9   3      543.67      526.99      5.09 o 
   1   9   3      228.00      227.88      3.34 o 
   2   9   3       12.82       15.19      1.41 o 
   3   9   3       55.37       56.16      2.14 o 
   4   9   3        5.45        6.24      1.21 o 
   5   9   3        0.55        0.26      0.78 o 
   6   9   3       26.48       29.09      2.89 o 
  -8  10   3        2.44        3.97      3.61 o 
  -7  10   3        0.29       -0.34      2.66 o 
  -6  10   3        8.35       11.08      3.88 o 
  -5  10   3      290.77      296.54      9.43 o 
  -4  10   3       71.50       78.28      5.50 o 
  -3  10   3      288.46      260.01      2.98 o 
  -2  10   3      110.20      109.13      2.39 o 
  -1  10   3      305.14      278.57      3.86 o 
   0  10   3        0.65        0.74      0.89 o 
   1  10   3      739.53      722.80      8.03 o 
   2  10   3        6.91        6.33      1.24 o 
   3  10   3      135.47      145.07      2.85 o 
   4  10   3        3.65        3.28      1.09 o 
   5  10   3      246.79      228.78      8.61 o 
   6  10   3       37.87       39.36      3.48 o 
  -7  11   3       14.83       11.82      4.46 o 
  -6  11   3      277.35      282.11      9.21 o 
  -5  11   3        8.66        6.11      3.42 o 
  -4  11   3      720.54      693.59     14.74 o 
  -3  11   3       13.98       10.04      1.04 o 
  -2  11   3       76.19       70.80      2.25 o 
  -1  11   3      607.54      607.10      6.54 o 
   0  11   3      275.92      273.99      3.63 o 
   1  11   3       13.43       15.80      1.57 o 
   2  11   3        8.28        4.01      1.21 o 
   3  11   3        4.69        5.87      1.63 o 
   4  11   3       55.83       55.90      2.13 o 
   5  11   3      142.76      134.89      4.10 o 
   6  11   3        5.84        6.06      2.62 o 
  -7  12   3        4.99        3.65      4.06 o 
  -6  12   3       46.43       44.83      5.54 o 
  -5  12   3      118.79      131.11      6.49 o 
  -4  12   3      568.59      551.38     11.65 o 
  -3  12   3      324.64      308.73      3.93 o 
  -2  12   3       24.58       26.05      1.84 o 
  -1  12   3       70.71       76.55      1.59 o 
   0  12   3      575.04      586.93      6.57 o 
   1  12   3      432.85      443.23      5.72 o 
   2  12   3       18.01       19.41      2.05 o 
   3  12   3       97.71       99.53      4.49 o 
   4  12   3        0.71        1.08      1.14 o 
   5  12   3      166.53      177.20      4.58 o 
   6  12   3        4.02        1.71      3.34 o 
  -7  13   3       15.59       19.20      6.56 o 
  -6  13   3        9.86       13.88      4.65 o 
  -5  13   3        1.02        1.33      2.92 o 
  -4  13   3      209.73      212.63     12.32 o 
  -3  13   3      297.58      294.59      4.88 o 
  -2  13   3       83.38       77.67      2.69 o 
  -1  13   3      255.60      253.05      4.46 o 
   0  13   3       25.59       24.00      1.49 o 
   1  13   3      117.40      111.56      2.56 o 
   2  13   3      283.13      283.19      4.69 o 
   3  13   3        6.05        5.06      1.00 o 
   4  13   3       42.30       48.85      3.30 o 
   5  13   3        5.33        6.16      1.80 o 
   6  13   3       29.59       25.96      4.27 o 
  -7  14   3        2.37        5.59      5.35 o 
  -6  14   3       35.62       30.77      7.74 o 
  -5  14   3        1.45        4.36      4.90 o 
  -4  14   3       18.65       18.32      4.09 o 
  -3  14   3       94.62       91.00      2.99 o 
  -2  14   3      284.61      298.05      4.28 o 
  -1  14   3        5.07        3.52      1.06 o 
   0  14   3      291.83      299.97      4.00 o 
   1  14   3       36.48       35.58      2.00 o 
   2  14   3      124.81      123.03      2.68 o 
   3  14   3       63.95       73.73      2.53 o 
   4  14   3      114.63      129.94      4.99 o 
   5  14   3        3.68        4.78      3.63 o 
  -5  15   3      218.48      250.71     13.86 o 
  -4  15   3        5.53        5.58      4.02 o 
  -3  15   3      100.36      104.95      4.17 o 
  -2  15   3      244.26      248.19      4.13 o 
  -1  15   3        3.60        3.36      1.06 o 
   0  15   3        3.51        2.45      1.53 o 
   1  15   3      244.19      244.21      3.99 o 
   2  15   3        4.00        5.34      1.62 o 
   3  15   3        0.90        0.47      0.90 o 
   4  15   3        0.71        0.58      1.54 o 
   5  15   3       29.78       34.77      4.71 o 
  -6  16   3        8.74        7.13      5.65 o 
  -5  16   3        9.05        2.76      4.49 o 
  -4  16   3      453.85      456.37     10.22 o 
  -3  16   3       31.11       32.26      2.66 o 
  -2  16   3      232.44      240.78      5.14 o 
  -1  16   3        0.12        0.23      1.01 o 
   0  16   3      180.02      191.45      3.25 o 
   1  16   3       43.00       48.48      2.30 o 
   2  16   3       36.39       44.11      2.52 o 
   3  16   3        5.40        4.50      1.31 o 
   4  16   3       70.90       92.36      8.92 o 
   5  16   3       14.99       11.12      4.89 o 
  -6  17   3        8.56        5.29      4.19 o 
  -5  17   3      110.77      130.44      7.02 o 
  -4  17   3        1.86        0.80      3.06 o 
  -3  17   3       31.41       37.09      4.08 o 
  -2  17   3       40.19       34.91      3.20 o 
  -1  17   3       17.42       20.42      1.58 o 
   0  17   3        0.18        0.97      1.26 o 
   1  17   3       53.43       56.58      2.52 o 
   2  17   3        9.90       11.88      2.28 o 
   3  17   3       19.47       14.05      4.21 o 
   4  17   3        7.97        9.55      4.09 o 
  -5  18   3        5.42        5.82      4.90 o 
  -4  18   3      121.54      129.43      6.50 o 
  -3  18   3       32.90       22.38      3.49 o 
  -2  18   3       30.60       32.54      5.14 o 
  -1  18   3       53.80       63.98      2.52 o 
   0  18   3      130.72      130.79      3.27 o 
   1  18   3       39.38       48.77      2.62 o 
   2  18   3        1.19        2.73      1.13 o 
   3  18   3        0.82        0.59      2.55 o 
   4  18   3        7.93        9.54      3.86 o 
  -5  19   3        3.06        2.03      4.76 o 
  -4  19   3        6.17        2.97      5.68 o 
  -3  19   3        3.36        2.30      2.82 o 
  -2  19   3       26.30       33.92      2.77 o 
  -1  19   3       13.26        7.54      2.24 o 
   0  19   3       25.09       30.17      4.04 o 
   1  19   3        0.18        0.58      1.09 o 
   2  19   3        0.32        0.64      0.99 o 
   3  19   3        3.22        0.05      2.20 o 
  -4  20   3        2.58        0.47      4.17 o 
  -3  20   3        1.92        2.86      3.16 o 
  -2  20   3        0.01        0.25      1.52 o 
  -1  20   3       95.50      113.32      5.05 o 
   0  20   3        2.45        3.37      1.82 o 
   1  20   3       89.19      104.53      3.36 o 
   2  20   3       15.08        3.19      2.30 o 
   3  20   3        0.10       -0.65      2.68 o 
  -3  21   3        0.01        1.87      5.47 o 
  -2  21   3       32.91       40.07      3.20 o 
  -1  21   3        8.18        5.75      2.51 o 
   0  21   3        6.74        5.42      1.91 o 
   1  21   3        3.02        0.55      2.00 o 
   2  21   3        3.42        0.17      3.18 o 
  -2  22   3        3.93        3.66      3.72 o 
  -1  22   3       53.96       54.24     10.41 o 
   0  22   3        4.84        4.35      2.22 o 
   1  22   3        3.90        2.77      1.67 o 
  -8   0   4      101.83      112.98      3.87 o 
  -6   0   4       45.69       49.56      2.72 o 
  -4   0   4     1350.56     1401.71     26.67 o 
  -2   0   4       63.02       64.34      3.58 o 
   0   0   4     2965.17     3035.77     36.31 o 
   2   0   4     1561.36     1619.66     17.74 o 
   4   0   4      138.67      147.70      4.36 o 
   6   0   4       18.29       15.13      2.88 o 
  -9   1   4       14.23       13.90      2.31 o 
  -8   1   4        0.18        1.31      1.41 o 
  -7   1   4       14.80       20.77      1.62 o 
  -6   1   4      471.67      450.37      5.05 o 
  -5   1   4        0.55       -0.21      0.86 o 
  -4   1   4      485.65      447.48      6.05 o 
  -3   1   4      911.30      881.19      9.13 o 
  -2   1   4       32.85       40.26      2.47 o 
  -1   1   4     2489.94     2477.99     24.98 o 
   0   1   4      625.11      594.40      6.58 o 
   1   1   4     5276.06     5705.33     51.57 o 
   2   1   4      122.57      148.69      2.91 o 
   3   1   4      548.16      563.92      5.96 o 
   4   1   4        9.33        8.68      1.50 o 
   5   1   4      184.02      192.25      4.60 o 
   6   1   4        0.02        0.47      1.48 o 
   7   1   4       16.33       20.34      2.36 o 
  -9   2   4        3.94        4.41      2.25 o 
  -8   2   4       80.27       74.73      2.45 o 
  -7   2   4      355.82      330.86      4.79 o 
  -6   2   4      375.67      352.26      4.28 o 
  -5   2   4       23.72       26.02      1.22 o 
  -4   2   4     1388.53     1458.26     13.45 o 
  -3   2   4       14.52       13.29      2.17 o 
  -2   2   4      122.86      142.04      2.60 o 
  -1   2   4        0.50        0.53      1.03 o 
   0   2   4        1.67        7.38      1.38 o 
   1   2   4      370.82      365.20      4.92 o 
   2   2   4      566.81      564.38      6.45 o 
   3   2   4        3.50        4.27      1.19 o 
   4   2   4        4.80        4.03      1.43 o 
   5   2   4       76.49       79.22      3.21 o 
   6   2   4       29.67       32.87      2.52 o 
   7   2   4       25.93       21.55      3.26 o 
  -8   3   4       53.56       54.19      2.67 o 
  -7   3   4       40.31       44.44      2.15 o 
  -6   3   4      904.25      882.29      7.95 o 
  -5   3   4      139.45      141.10      2.59 o 
  -4   3   4     1662.48     1622.16     14.58 o 
  -3   3   4      239.17      214.50      3.28 o 
  -2   3   4      330.22      358.69      4.20 o 
  -1   3   4     3116.81     3145.07     27.97 o 
   0   3   4     1720.44     1673.46     14.98 o 
   1   3   4      257.65      220.83      3.50 o 
   2   3   4        3.81        2.07      1.00 o 
   3   3   4       11.93        9.35      1.54 o 
   4   3   4       24.05       26.98      1.98 o 
   5   3   4      217.91      220.64      3.79 o 
   6   3   4       41.46       49.82      2.68 o 
   7   3   4       25.40       21.54      2.90 o 
  -8   4   4       29.10       23.38      2.93 o 
  -7   4   4        9.26       10.19      1.36 o 
  -6   4   4      524.26      525.85      4.99 o 
  -5   4   4        0.72        1.07      0.85 o 
  -4   4   4      127.51      134.77      2.78 o 
  -3   4   4        5.89        7.47      1.21 o 
  -2   4   4      175.23      172.93      4.10 o 
  -1   4   4        0.08        1.12      0.96 o 
   0   4   4      106.62       86.21      2.44 o 
   1   4   4       17.72       15.48      1.48 o 
   2   4   4        0.68       -0.35      0.86 o 
   3   4   4      115.44      109.75      2.24 o 
   4   4   4      114.27      122.48      2.65 o 
   5   4   4      103.39      107.31      3.09 o 
   6   4   4       19.48       23.05      2.21 o 
   7   4   4        6.58        3.57      2.57 o 
  -8   5   4      150.47      155.97      6.88 o 
  -7   5   4      170.07      152.27      4.65 o 
  -6   5   4      175.97      170.01      2.34 o 
  -5   5   4      214.39      217.91      2.56 o 
  -4   5   4     1704.03     1662.29     14.55 o 
  -3   5   4      212.32      217.26      3.50 o 
  -2   5   4     2136.56     2060.05     18.51 o 
  -1   5   4        2.70        2.26      1.21 o 
   0   5   4     2916.75     2894.13     25.64 o 
   1   5   4        9.48        9.46      1.48 o 
   2   5   4      312.96      303.55      8.30 o 
   3   5   4       30.54       32.24      2.04 o 
   4   5   4       72.07       74.28      2.53 o 
   5   5   4       33.77       34.23      1.87 o 
   6   5   4      113.39      122.55      4.15 o 
   7   5   4        2.67        2.13      2.43 o 
  -8   6   4        1.71        5.30      6.31 o 
  -7   6   4        8.57        5.84      0.75 o 
  -6   6   4       71.36       64.43      1.41 o 
  -5   6   4      194.29      195.45      3.17 o 
  -4   6   4      376.28      396.50      3.53 o 
  -3   6   4      380.00      343.81      5.10 o 
  -2   6   4      111.14      130.73      2.91 o 
  -1   6   4        1.00        1.34      0.94 o 
   0   6   4      968.44     1014.45      8.64 o 
   1   6   4       92.58       96.21      2.32 o 
   2   6   4      116.12      124.41      2.93 o 
   3   6   4        0.89        2.14      1.33 o 
   4   6   4        2.36        0.90      1.16 o 
   5   6   4       53.67       64.80      2.59 o 
   6   6   4        0.48        1.51      1.49 o 
  -8   7   4       27.72       14.53     14.70 o 
  -7   7   4       17.02       12.43      3.98 o 
  -6   7   4       43.96       47.83      2.43 o 
  -5   7   4        0.07        0.16      0.53 o 
  -4   7   4      150.33      162.74      2.78 o 
  -3   7   4      276.40      247.98      4.80 o 
  -2   7   4     3697.52     3854.25     33.41 o 
  -1   7   4        1.80        2.09      0.94 o 
   0   7   4      985.30     1019.48      9.30 o 
   1   7   4       59.23       65.52      4.94 o 
   2   7   4      147.45      151.16      3.48 o 
   3   7   4       74.49       75.81      2.73 o 
   4   7   4       78.97       76.97      2.41 o 
   5   7   4        0.28        0.20      0.89 o 
   6   7   4       15.26       15.88      2.04 o 
  -8   8   4       28.99       17.06     16.65 o 
  -7   8   4        0.03        1.95      3.19 o 
  -6   8   4        0.11        0.81      2.09 o 
  -5   8   4      240.68      239.18      6.45 o 
  -4   8   4        1.84        3.88      1.24 o 
  -3   8   4       73.55       85.03      1.88 o 
  -2   8   4       82.87       87.08      1.77 o 
  -1   8   4      218.96      219.21      4.32 o 
   0   8   4      216.26      223.03      4.51 o 
   1   8   4      512.65      482.24      5.26 o 
   2   8   4       98.94      104.65      2.58 o 
   3   8   4        3.77        2.30      1.11 o 
   4   8   4       45.34       51.51      1.91 o 
   5   8   4        4.25        5.53      1.41 o 
   6   8   4        0.60        1.81      2.41 o 
  -8   9   4       59.02       56.49      7.00 o 
  -7   9   4      132.09      143.95      7.13 o 
  -6   9   4      161.52      170.79      6.74 o 
  -5   9   4      485.33      497.62      9.08 o 
  -4   9   4       32.81       30.14      1.64 o 
  -3   9   4       47.86       43.01      2.30 o 
  -2   9   4      916.14      891.67      8.13 o 
  -1   9   4       10.87       23.93      1.86 o 
   0   9   4       54.24       58.41      2.00 o 
   1   9   4      587.29      593.66      6.42 o 
   2   9   4      130.94      147.88      3.22 o 
   3   9   4       93.13       92.70      2.95 o 
   4   9   4        0.16        0.17      0.95 o 
   5   9   4        9.25       10.45      1.75 o 
   6   9   4        0.04       -1.40      2.33 o 
  -8  10   4       65.51       64.37      7.49 o 
  -7  10   4       19.30       27.35      4.96 o 
  -6  10   4       96.14       97.02      5.92 o 
  -5  10   4       24.22       19.76      4.67 o 
  -4  10   4      251.49      236.91      3.93 o 
  -3  10   4      305.78      317.05      4.26 o 
  -2  10   4        0.61        0.12      0.67 o 
  -1  10   4       19.68       18.43      1.37 o 
   0  10   4        3.25        3.53      1.38 o 
   1  10   4       25.32       28.72      2.41 o 
   2  10   4       44.14       48.01      2.13 o 
   3  10   4      148.95      142.88      2.81 o 
   4  10   4        2.98        4.72      1.50 o 
   5  10   4        0.08        0.21      1.11 o 
   6  10   4        1.17        1.64      2.99 o 
  -7  11   4       35.74       51.25     12.31 o 
  -6  11   4      117.74      112.50      9.57 o 
  -5  11   4      158.99      153.22      5.83 o 
  -4  11   4       24.93       25.30      1.80 o 
  -3  11   4       18.89       18.76      1.51 o 
  -2  11   4        0.04       -0.24      0.57 o 
  -1  11   4      263.55      256.26      4.38 o 
   0  11   4        0.35        0.76      1.33 o 
   1  11   4       41.35       41.50      2.34 o 
   2  11   4       44.58       44.35      2.25 o 
   3  11   4      101.76      109.42      3.57 o 
   4  11   4        2.31        1.38      1.15 o 
   5  11   4       34.93       41.33      4.00 o 
   6  11   4        6.64        7.54      3.51 o 
  -7  12   4        2.78        1.94      3.71 o 
  -6  12   4      172.09      167.23      6.83 o 
  -5  12   4        2.00        4.63      3.00 o 
  -4  12   4       16.81       16.65      1.40 o 
  -3  12   4       17.27       15.09      1.56 o 
  -2  12   4       62.99       63.81      2.13 o 
  -1  12   4       32.95       38.00      2.40 o 
   0  12   4        9.28        8.13      1.69 o 
   1  12   4        3.98        3.87      1.59 o 
   2  12   4        1.67        1.92      1.29 o 
   3  12   4       68.06       74.73      5.01 o 
   4  12   4       78.94       73.97      2.63 o 
   5  12   4       17.17       14.42      2.63 o 
  -7  13   4        1.42        3.57      6.29 o 
  -6  13   4       11.47       12.01      3.93 o 
  -5  13   4       15.76        9.05      4.59 o 
  -4  13   4       81.49       80.29      4.94 o 
  -3  13   4      166.04      152.00      3.74 o 
  -2  13   4      131.47      140.61      3.53 o 
  -1  13   4      472.51      445.62     13.93 o 
   0  13   4        3.42        3.38      1.46 o 
   1  13   4       13.37       16.59      2.12 o 
   2  13   4      310.50      327.90      6.82 o 
   3  13   4       41.64       37.33      2.21 o 
   4  13   4        0.01       -0.32      1.35 o 
   5  13   4       16.14       13.17      3.83 o 
  -5  14   4        0.04        2.49      4.44 o 
  -4  14   4       95.64       93.81      9.04 o 
  -3  14   4        3.42        3.52      1.40 o 
  -2  14   4      102.35      101.74      2.75 o 
  -1  14   4        0.13        0.22      1.02 o 
   0  14   4       37.81       37.41      4.98 o 
   1  14   4       43.95       46.58      4.30 o 
   2  14   4        0.03       -0.45      1.15 o 
   3  14   4       35.73       38.44      2.85 o 
   4  14   4        1.30        0.83      1.68 o 
   5  14   4        3.47        3.58      3.06 o 
  -5  15   4      105.43      124.46     10.73 o 
  -4  15   4       44.93       58.02      4.66 o 
  -3  15   4        0.32        0.77      1.00 o 
  -2  15   4      256.28      257.47      4.15 o 
  -1  15   4        1.37        2.03      1.72 o 
   0  15   4        9.05        9.25      1.40 o 
   1  15   4       11.07        7.01      1.55 o 
   2  15   4        7.47        8.99      1.38 o 
   3  15   4       24.53       20.32      1.94 o 
   4  15   4       10.46       10.82      2.38 o 
   5  15   4        2.49        4.18      3.57 o 
  -6  16   4        4.14        0.12      3.24 o 
  -5  16   4        2.54        1.55      3.26 o 
  -4  16   4       14.59       12.98      4.66 o 
  -3  16   4        1.64        1.81      1.05 o 
  -2  16   4        3.11        3.50      1.41 o 
  -1  16   4        0.04        3.14      1.81 o 
   0  16   4       72.22       66.09      2.47 o 
   1  16   4      114.20      121.59      3.25 o 
   2  16   4       32.50       40.29      1.90 o 
   3  16   4        2.50        2.77      1.27 o 
   4  16   4        1.66        0.46      2.97 o 
  -6  17   4      143.56      163.65      8.39 o 
  -5  17   4        2.06        1.03      3.07 o 
  -4  17   4      133.87      136.24      6.30 o 
  -3  17   4       61.61       73.97      4.33 o 
  -2  17   4       78.39       83.45      4.19 o 
  -1  17   4        3.55        5.22      1.64 o 
   0  17   4       27.91       43.81      3.36 o 
   1  17   4       12.70       14.34      2.11 o 
   2  17   4        2.01        3.34      1.46 o 
   3  17   4       20.49       18.04      5.36 o 
   4  17   4        2.84        7.68      3.63 o 
  -5  18   4        9.91        4.48      5.43 o 
  -4  18   4        4.39        1.27      2.83 o 
  -3  18   4       86.25       80.52      4.37 o 
  -2  18   4        7.29        9.22      1.88 o 
  -1  18   4        4.52        6.56      2.36 o 
   0  18   4        3.94        5.75      1.70 o 
   1  18   4        4.55        3.08      1.64 o 
   2  18   4        6.63        4.36      1.90 o 
   3  18   4       16.84        8.39      6.49 o 
  -5  19   4        0.01       -2.48      4.73 o 
  -4  19   4       13.44       16.58      7.07 o 
  -3  19   4       56.05       70.27      4.54 o 
  -2  19   4        3.58        4.94      2.20 o 
  -1  19   4       46.73       53.79      2.74 o 
   0  19   4       17.52       14.62      2.46 o 
   1  19   4       33.94       27.07      5.57 o 
   2  19   4        9.24        3.40      2.16 o 
   3  19   4       73.84       79.56      7.27 o 
  -4  20   4       13.64       -0.42      3.24 o 
  -3  20   4        0.32        0.68      2.57 o 
  -2  20   4        5.67        4.54      2.24 o 
  -1  20   4        0.10       -0.27      1.59 o 
   0  20   4        0.72       -0.36      1.47 o 
   1  20   4        1.36        1.22      1.69 o 
   2  20   4        4.89        1.82      1.88 o 
  -3  21   4       53.28       58.93     18.39 o 
  -2  21   4        8.25        3.64      2.26 o 
  -1  21   4       25.15       25.44      7.31 o 
   0  21   4        4.57        0.80      1.62 o 
   1  21   4       13.22        8.02      2.95 o 
  -2  22   4        0.24        0.38      1.59 o 
  -1  22   4       29.46       17.58      4.25 o 
   0  22   4        0.29        3.13      2.36 o 
  -9   0   5        2.38        2.70      2.60 o 
  -7   0   5        0.10        0.62      1.64 o 
  -5   0   5      764.93      710.31     21.15 o 
  -3   0   5     2221.52     2210.34     31.68 o 
  -1   0   5     1471.35     1595.83     21.19 o 
   1   0   5     1265.89     1399.52     19.79 o 
   3   0   5      529.83      533.60      8.43 o 
   5   0   5       40.43       49.16      6.24 o 
  -9   1   5        3.80        5.80      2.05 o 
  -8   1   5        0.02       -0.65      1.22 o 
  -7   1   5        0.87        1.19      1.27 o 
  -6   1   5        0.16       -0.94      0.96 o 
  -5   1   5      283.00      295.39      5.73 o 
  -4   1   5      201.91      210.51      4.99 o 
  -3   1   5      125.52      131.99      4.26 o 
  -2   1   5      602.87      562.60      8.13 o 
  -1   1   5     1193.30     1238.07     13.90 o 
   0   1   5      385.25      437.23      5.32 o 
   1   1   5      325.36      363.14      5.77 o 
   2   1   5      561.11      556.02      6.15 o 
   3   1   5       17.67       21.67      1.82 o 
   4   1   5       21.88       20.96      1.90 o 
   5   1   5        2.25        3.07      1.74 o 
   6   1   5        5.72        6.93      2.03 o 
  -9   2   5        0.56        2.31      2.07 o 
  -8   2   5        4.55        3.21      1.44 o 
  -7   2   5        5.91        5.35      1.41 o 
  -6   2   5       44.69       40.52      1.85 o 
  -5   2   5        9.11       12.88      1.69 o 
  -4   2   5       85.87       79.03      5.05 o 
  -3   2   5      115.59      115.78      2.63 o 
  -2   2   5      408.95      388.86      5.22 o 
  -1   2   5      117.26       92.37      3.73 o 
   0   2   5     2926.13     3244.61     33.15 o 
   1   2   5       84.95       93.29      2.75 o 
   2   2   5        3.51        3.72      1.29 o 
   3   2   5        1.67        3.86      1.60 o 
   4   2   5      270.68      283.11      4.44 o 
   5   2   5       17.05       13.47      1.91 o 
   6   2   5        0.03        0.37      1.64 o 
  -8   3   5       14.77        9.78      1.84 o 
  -7   3   5        0.01        0.42      0.93 o 
  -6   3   5       86.50       80.87      2.10 o 
  -5   3   5        0.01       -0.25      1.23 o 
  -4   3   5        8.56        9.34      1.85 o 
  -3   3   5      223.02      220.43      3.49 o 
  -2   3   5        9.91        4.80      1.69 o 
  -1   3   5     1315.72     1300.15     15.21 o 
   0   3   5      291.64      317.56      4.96 o 
   1   3   5      275.21      271.84      3.82 o 
   2   3   5       94.49       97.22      3.16 o 
   3   3   5       17.20       19.60      1.80 o 
   4   3   5      170.46      178.68      3.77 o 
   5   3   5       21.56       20.14      2.06 o 
   6   3   5       14.69       18.36      2.46 o 
  -8   4   5      130.00      127.26      5.08 o 
  -7   4   5        0.11        0.04      0.94 o 
  -6   4   5     1229.07     1211.40     15.83 o 
  -5   4   5       97.15      106.18      5.10 o 
  -4   4   5       46.65       47.76      4.01 o 
  -3   4   5       30.39       36.49      2.66 o 
  -2   4   5     1453.24     1438.42     15.84 o 
  -1   4   5        0.14       -0.20      0.97 o 
   0   4   5      685.31      627.87      7.21 o 
   1   4   5       88.81       99.54      2.84 o 
   2   4   5       29.53       26.07      1.92 o 
   3   4   5        0.16       -1.17      1.34 o 
   4   4   5      370.07      384.90      5.32 o 
   5   4   5        9.17        9.23      2.16 o 
   6   4   5        0.09       -0.57      1.26 o 
  -8   5   5        4.95        1.12      1.58 o 
  -7   5   5        9.28        4.64      1.03 o 
  -6   5   5       93.66       90.35      2.25 o 
  -5   5   5      341.80      341.05      4.23 o 
  -4   5   5      369.73      370.92      5.67 o 
  -3   5   5        6.67        5.83      1.58 o 
  -2   5   5        1.13        0.64      1.50 o 
  -1   5   5       94.41       93.45      2.58 o 
   0   5   5     1573.21     1605.39     13.37 o 
   1   5   5     1120.32     1131.10     10.48 o 
   2   5   5      259.75      267.26      4.57 o 
   3   5   5      327.81      325.98      4.91 o 
   4   5   5       15.31       17.93      1.92 o 
   5   5   5       34.42       32.80      2.42 o 
   6   5   5        3.12        0.61      1.25 o 
  -8   6   5      102.09       95.99      6.71 o 
  -7   6   5       41.32       48.18      2.21 o 
  -6   6   5      282.98      289.16      3.22 o 
  -5   6   5       12.32       11.83      1.17 o 
  -4   6   5      835.62      793.65     10.51 o 
  -3   6   5      100.25       93.04      3.05 o 
  -2   6   5      532.62      501.77      6.10 o 
  -1   6   5     1336.57     1347.96     13.08 o 
   0   6   5      442.60      463.43      5.44 o 
   1   6   5      303.30      322.52      4.80 o 
   2   6   5      116.21      124.00      3.18 o 
   3   6   5      139.62      144.27      3.70 o 
   4   6   5       16.04       13.49      1.68 o 
   5   6   5        9.08       11.90      1.93 o 
   6   6   5        0.02        0.81      1.38 o 
  -8   7   5        8.24        4.14      4.66 o 
  -7   7   5       11.04        7.52      1.26 o 
  -6   7   5       17.87       10.92      1.06 o 
  -5   7   5       18.91       19.40      1.52 o 
  -4   7   5      104.03       94.83      3.52 o 
  -3   7   5        4.05        2.90      1.55 o 
  -2   7   5        1.96        0.98      0.82 o 
  -1   7   5        4.02        4.45      1.30 o 
   0   7   5       59.47       69.90      2.56 o 
   1   7   5      259.16      263.42      4.06 o 
   2   7   5      388.17      419.65      5.55 o 
   3   7   5      632.69      642.81      7.84 o 
   4   7   5        3.09        2.50      1.73 o 
   5   7   5       16.00       16.21      2.15 o 
   6   7   5        2.75        1.11      2.18 o 
  -8   8   5       24.56       25.59     22.25 o 
  -7   8   5       96.70      108.22      6.73 o 
  -6   8   5        0.03       -0.07      0.90 o 
  -5   8   5      115.01      118.04      2.92 o 
  -4   8   5     2116.43     2092.70     22.49 o 
  -3   8   5       16.50       14.72      1.03 o 
  -2   8   5      148.81      149.91      2.95 o 
  -1   8   5     1164.71     1161.12     10.49 o 
   0   8   5        9.88       13.79      1.93 o 
   1   8   5      142.70      129.92      3.32 o 
   2   8   5      243.11      245.43      4.37 o 
   3   8   5      203.29      214.66      4.63 o 
   4   8   5       74.96       72.37      3.01 o 
   5   8   5       57.79       56.63      3.18 o 
   6   8   5        1.25       -2.67      2.67 o 
  -8   9   5       10.63        6.92      7.56 o 
  -7   9   5        1.35        3.79      3.13 o 
  -6   9   5       19.13       18.79      3.75 o 
  -5   9   5       86.66       72.65      4.77 o 
  -4   9   5        0.97        1.94      1.33 o 
  -3   9   5       29.90       28.02      1.69 o 
  -2   9   5      125.38      131.80      2.59 o 
  -1   9   5       68.49       69.13      2.77 o 
   0   9   5       10.26       17.78      1.70 o 
   1   9   5      173.99      163.76      3.64 o 
   2   9   5      261.60      254.68      4.41 o 
   3   9   5       53.94       56.52      3.15 o 
   4   9   5        0.05       -0.45      1.11 o 
   5   9   5       41.12       40.84      2.47 o 
   6   9   5        7.27        7.32      2.94 o 
  -8  10   5       15.96        5.71      8.41 o 
  -7  10   5       14.10       14.44      4.18 o 
  -6  10   5        0.98        1.15      2.90 o 
  -5  10   5      157.00      153.50      2.73 o 
  -4  10   5       27.96       27.57      3.10 o 
  -3  10   5      481.30      447.13      5.05 o 
  -2  10   5       85.80       93.66      4.10 o 
  -1  10   5      115.09      112.93      3.14 o 
   0  10   5       26.17       29.49      1.93 o 
   1  10   5       28.79       34.03      2.61 o 
   2  10   5       25.76       30.50      2.50 o 
   3  10   5      468.80      505.54      6.72 o 
   4  10   5        7.50        5.70      1.64 o 
   5  10   5       78.81       84.63      4.88 o 
  -7  11   5        7.93        5.85      3.50 o 
  -6  11   5       12.18       14.38      3.68 o 
  -5  11   5      396.90      390.65     10.38 o 
  -4  11   5       29.11       23.25      1.82 o 
  -3  11   5       15.63       17.18      1.16 o 
  -2  11   5       41.32       46.27      1.67 o 
  -1  11   5        0.84        1.57      1.35 o 
   0  11   5      134.18      131.89      4.14 o 
   1  11   5       81.39       85.81      2.65 o 
   2  11   5      121.42      115.02      3.29 o 
   3  11   5       90.56       93.99      3.19 o 
   4  11   5        1.49        1.45      1.36 o 
   5  11   5        0.01        2.95      3.29 o 
  -7  12   5        8.61       13.39      5.40 o 
  -6  12   5       52.75       64.70      5.17 o 
  -5  12   5       57.80       65.75      5.15 o 
  -4  12   5      123.69      127.53      3.02 o 
  -3  12   5      373.12      382.81      4.12 o 
  -2  12   5       45.88       48.89      2.33 o 
  -1  12   5      159.08      171.27      3.59 o 
   0  12   5      192.19      195.26      4.72 o 
   1  12   5      198.11      214.82      4.31 o 
   2  12   5       30.54       29.77      2.30 o 
   3  12   5        6.82        4.75      2.22 o 
   4  12   5        0.00       -0.04      1.07 o 
   5  12   5        3.21        6.15      3.06 o 
  -7  13   5        4.95       -0.54      7.95 o 
  -6  13   5        1.25       -0.56      2.71 o 
  -5  13   5       29.36       22.96     10.26 o 
  -4  13   5        6.44        7.50      1.22 o 
  -3  13   5        0.48       -0.61      1.32 o 
  -2  13   5      255.81      245.42      3.74 o 
  -1  13   5       22.39       18.59      1.91 o 
   0  13   5       41.72       47.69      2.92 o 
   1  13   5        2.57        2.82      2.16 o 
   2  13   5       28.90       26.54      3.06 o 
   3  13   5       78.52       88.78      4.27 o 
   4  13   5        1.47        1.91      2.26 o 
   5  13   5       16.02       15.22      3.60 o 
  -6  14   5       83.59       78.69     12.54 o 
  -5  14   5       27.85       18.20     12.40 o 
  -4  14   5      125.15      120.10      2.59 o 
  -3  14   5       23.54       22.48      1.91 o 
  -2  14   5       86.70       95.47      2.41 o 
  -1  14   5       80.09       79.80      3.05 o 
   0  14   5      477.42      497.92      7.52 o 
   1  14   5      348.72      348.90     11.04 o 
   2  14   5       99.84      101.91      4.01 o 
   3  14   5        4.79        8.20      2.19 o 
   4  14   5        5.19        3.34      2.46 o 
  -6  15   5        0.08        3.18      5.29 o 
  -5  15   5        0.46        2.71      4.68 o 
  -4  15   5       16.94       17.28      2.75 o 
  -3  15   5       12.90       11.62      2.09 o 
  -2  15   5       62.78       61.97      4.51 o 
  -1  15   5        8.94       13.06      2.25 o 
   0  15   5       23.88       29.48      2.57 o 
   1  15   5       13.08       12.56      3.36 o 
   2  15   5       18.88       19.52      2.47 o 
   3  15   5        7.69        9.33      2.32 o 
   4  15   5        0.06        0.83      2.21 o 
  -6  16   5       17.11        8.17      7.43 o 
  -5  16   5        3.32        3.04      3.60 o 
  -4  16   5       91.34       88.69      4.09 o 
  -3  16   5       38.46       33.03      4.72 o 
  -2  16   5       70.31       81.97      3.53 o 
  -1  16   5       48.70       52.14      2.59 o 
   0  16   5       30.76       42.20      2.47 o 
   1  16   5       36.45       37.24      4.45 o 
   2  16   5       11.38       17.84      2.67 o 
   3  16   5       29.21       25.17      2.96 o 
   4  16   5        5.80        6.57      4.31 o 
  -6  17   5        0.04        0.24      3.85 o 
  -5  17   5        2.64        0.10      3.14 o 
  -4  17   5        5.68        1.37      2.84 o 
  -3  17   5        9.85        9.58      2.13 o 
  -2  17   5       13.10       11.88      2.02 o 
  -1  17   5       50.27       57.59      3.39 o 
   0  17   5       31.62       36.85      3.36 o 
   1  17   5        1.52        1.04      1.28 o 
   2  17   5        2.75        4.39      1.91 o 
   3  17   5        9.49        6.29      3.53 o 
  -5  18   5       49.02       60.92      5.98 o 
  -4  18   5       84.21       88.05      6.60 o 
  -3  18   5       10.26        8.20      2.86 o 
  -2  18   5      110.52      118.99      3.66 o 
  -1  18   5       76.43       76.00      3.70 o 
   0  18   5        3.98        6.24      1.91 o 
   1  18   5       79.92       86.14      3.52 o 
   2  18   5       11.86       10.83      2.83 o 
   3  18   5        0.00       -0.46      4.31 o 
  -4  19   5        0.15        1.25      3.40 o 
  -3  19   5        0.65       -0.20      1.43 o 
  -2  19   5       11.83        9.64      2.40 o 
  -1  19   5        3.54        5.21      1.87 o 
   0  19   5        2.15        0.89      2.07 o 
   1  19   5        1.56        0.57      1.47 o 
   2  19   5        0.70        1.38      1.70 o 
  -4  20   5        6.31        4.45      3.87 o 
  -3  20   5       47.50       66.84      6.02 o 
  -2  20   5       17.45       11.12      2.69 o 
  -1  20   5        0.25        2.09      2.54 o 
   0  20   5       10.97        4.47      2.40 o 
   1  20   5       49.31        0.21      1.68 o 
   2  20   5       15.05        4.82      7.80 o 
  -3  21   5        0.01       -2.07      3.48 o 
  -2  21   5        6.80        3.07      2.45 o 
  -1  21   5       22.50       20.72      4.27 o 
   0  21   5        0.93        2.46      2.14 o 
   1  21   5        0.10        4.07      3.70 o 
  -8   0   6       65.03       57.23      3.97 o 
  -6   0   6       15.15        6.47      4.09 o 
  -4   0   6       48.23       51.71      4.41 o 
  -2   0   6      528.00      546.92      9.16 o 
   0   0   6      448.98      465.48     16.44 o 
   2   0   6       12.89        8.27      2.43 o 
   4   0   6       58.86       50.25      4.74 o 
   6   0   6        9.70        7.50      4.39 o 
  -9   1   6       82.31       88.89      3.20 o 
  -8   1   6        0.12       -0.33      1.02 o 
  -7   1   6      142.12      147.38      4.39 o 
  -6   1   6        9.24        9.01      1.71 o 
  -5   1   6      195.51      193.75      5.99 o 
  -4   1   6       22.89       20.65      2.36 o 
  -3   1   6     1423.51     1376.41     15.89 o 
  -2   1   6      220.91      220.71      3.89 o 
  -1   1   6     2127.33     2270.51     27.44 o 
   0   1   6       94.96       81.60      2.78 o 
   1   1   6      386.49      391.31      5.74 o 
   2   1   6        1.03        2.75      1.51 o 
   3   1   6       83.61       86.39      2.79 o 
   4   1   6        5.36        2.27      1.61 o 
   5   1   6       47.89       56.73      3.83 o 
   6   1   6        2.12        0.62      2.04 o 
  -9   2   6        0.32        3.42      2.16 o 
  -8   2   6        2.83        3.89      1.63 o 
  -7   2   6       70.89       67.91      2.24 o 
  -6   2   6       31.83       28.56      2.08 o 
  -5   2   6       47.00       54.15      8.06 o 
  -4   2   6       25.55       27.01      2.34 o 
  -3   2   6        2.76        0.90      1.26 o 
  -2   2   6       10.50        3.61      1.70 o 
  -1   2   6      292.69      285.36      4.42 o 
   0   2   6      216.69      198.65      4.74 o 
   1   2   6      179.25      184.81      4.16 o 
   2   2   6        2.36        1.67      1.43 o 
   3   2   6        8.80        7.94      1.95 o 
   4   2   6        5.56        7.22      2.05 o 
   5   2   6       42.93       39.74      6.38 o 
   6   2   6        0.64        0.73      1.69 o 
  -8   3   6      100.83       91.62      2.94 o 
  -7   3   6       14.35       19.33      1.71 o 
  -6   3   6      148.89      158.66      3.77 o 
  -5   3   6      319.15      328.97      9.16 o 
  -4   3   6      282.31      270.59      6.61 o 
  -3   3   6      135.02      132.29      3.41 o 
  -2   3   6      108.51       88.00      3.49 o 
  -1   3   6      358.72      353.80      5.25 o 
   0   3   6       24.93       23.59      2.11 o 
   1   3   6      277.89      295.39      4.46 o 
   2   3   6      887.43      863.40      8.84 o 
   3   3   6       92.24       91.66      2.72 o 
   4   3   6       16.26       14.90      1.93 o 
   5   3   6        3.18        2.24      1.95 o 
   6   3   6        6.06        5.71      2.29 o 
  -8   4   6       45.82       45.78      2.38 o 
  -7   4   6       20.68       21.61      1.78 o 
  -6   4   6       47.70       52.39      2.21 o 
  -5   4   6       31.06       29.80      3.72 o 
  -4   4   6       18.25       21.01      2.58 o 
  -3   4   6      261.33      265.73      4.66 o 
  -2   4   6      222.40      233.29      4.88 o 
  -1   4   6      113.18      122.93      3.07 o 
   0   4   6      950.57      963.11     11.29 o 
   1   4   6      102.30      105.66      3.70 o 
   2   4   6      288.00      298.73      4.78 o 
   3   4   6      185.61      196.68      4.03 o 
   4   4   6       65.43       64.01      3.49 o 
   5   4   6      113.85      118.53      3.74 o 
   6   4   6        2.22        2.50      1.72 o 
  -8   5   6      337.14      326.74     14.20 o 
  -7   5   6       36.84       32.47      1.78 o 
  -6   5   6      700.45      692.85      7.23 o 
  -5   5   6       17.94       19.06      1.97 o 
  -4   5   6      929.34      923.04     12.38 o 
  -3   5   6       21.26       27.76      2.97 o 
  -2   5   6      216.19      214.46      3.87 o 
  -1   5   6       53.06       50.42      3.34 o 
   0   5   6      102.63      110.50      3.10 o 
   1   5   6      356.95      362.79      5.05 o 
   2   5   6      726.50      758.50      9.68 o 
   3   5   6      350.05      355.79      5.55 o 
   4   5   6        9.50        7.41      2.06 o 
   5   5   6        6.62        2.23      1.70 o 
   6   5   6        7.29        7.34      2.28 o 
  -8   6   6       21.98       22.08      4.87 o 
  -7   6   6       16.30       19.51      2.84 o 
  -6   6   6        1.78        2.29      1.09 o 
  -5   6   6        0.10        0.22      0.82 o 
  -4   6   6      274.86      260.23      5.29 o 
  -3   6   6       92.60       82.18      3.02 o 
  -2   6   6       72.66       93.67      2.82 o 
  -1   6   6      487.96      450.35      6.84 o 
   0   6   6      815.81      831.08     10.02 o 
   1   6   6      663.38      638.51      8.32 o 
   2   6   6      117.43      122.85      3.45 o 
   3   6   6      145.09      163.43      3.91 o 
   4   6   6        1.01        0.82      1.62 o 
   5   6   6       40.43       51.68      4.60 o 
   6   6   6        0.40        1.73      2.01 o 
  -8   7   6      125.32      130.40      7.81 o 
  -7   7   6        6.69        4.06      1.12 o 
  -6   7   6      338.89      324.84      4.50 o 
  -5   7   6        6.39        6.78      1.20 o 
  -4   7   6       54.21       59.15      2.52 o 
  -3   7   6       29.88       32.92      2.77 o 
  -2   7   6      507.49      525.84      7.97 o 
  -1   7   6      200.67      198.21      3.63 o 
   0   7   6      426.79      433.91      5.68 o 
   1   7   6        3.11        3.31      1.74 o 
   2   7   6      550.86      561.25      7.81 o 
   3   7   6        2.59        3.23      2.36 o 
   4   7   6        0.61        1.10      1.47 o 
   5   7   6       39.07       35.28      4.46 o 
  -8   8   6        6.56        1.77      3.84 o 
  -7   8   6       82.55       84.01      6.30 o 
  -6   8   6        7.15        6.76      0.74 o 
  -5   8   6      113.84      119.48      1.82 o 
  -4   8   6      257.82      270.28      6.13 o 
  -3   8   6       43.05       47.81      4.66 o 
  -2   8   6       32.99       37.91      1.93 o 
  -1   8   6      292.16      308.17      4.97 o 
   0   8   6        1.17        0.86      1.28 o 
   1   8   6      834.97      869.65      9.59 o 
   2   8   6        0.72        1.51      1.53 o 
   3   8   6        9.32        8.66      1.93 o 
   4   8   6       27.59       31.03      5.26 o 
   5   8   6        0.14        1.02      1.99 o 
  -8   9   6       27.12       26.35      6.77 o 
  -7   9   6       60.11       67.92      5.59 o 
  -6   9   6      112.30      111.42      4.09 o 
  -5   9   6       23.07       26.64      1.49 o 
  -4   9   6       24.79       22.47      2.34 o 
  -3   9   6      263.91      281.31      3.96 o 
  -2   9   6      317.81      307.99      5.71 o 
  -1   9   6       53.12       45.01      3.10 o 
   0   9   6      559.98      555.22      7.77 o 
   1   9   6      294.46      285.46      7.45 o 
   2   9   6       43.85       56.01      2.71 o 
   3   9   6      150.62      141.31      4.20 o 
   4   9   6       16.42        7.24      2.72 o 
   5   9   6        0.08       -0.36      1.72 o 
  -8  10   6        2.36        2.59      5.01 o 
  -7  10   6       10.23       14.39      4.26 o 
  -6  10   6       47.18       44.43      1.30 o 
  -5  10   6       93.46       87.26      2.29 o 
  -4  10   6       98.03       91.03      2.57 o 
  -3  10   6       38.68       45.82      2.13 o 
  -2  10   6      188.45      182.63      3.93 o 
  -1  10   6        3.20        2.21      1.62 o 
   0  10   6        0.83        0.92      1.09 o 
   1  10   6      173.89      181.97      4.14 o 
   2  10   6       18.13       17.60      2.37 o 
   3  10   6       74.43       78.46      4.32 o 
   4  10   6        3.31        3.77      1.74 o 
   5  10   6        4.48        5.17      3.16 o 
  -7  11   6       17.25       22.05      4.48 o 
  -6  11   6       76.79       79.48      7.67 o 
  -5  11   6       25.96       29.99      2.85 o 
  -4  11   6        0.05       -0.07      1.19 o 
  -3  11   6        1.44        1.32      0.91 o 
  -2  11   6       70.63       70.72      2.61 o 
  -1  11   6       76.45       84.19      3.16 o 
   0  11   6       66.60       68.28      2.89 o 
   1  11   6       13.81       15.29      2.17 o 
   2  11   6      238.99      243.24      4.75 o 
   3  11   6        5.12        3.10      1.86 o 
   4  11   6       29.33       26.02      4.83 o 
   5  11   6        0.91       -0.40      1.96 o 
  -7  12   6       20.13       26.28      6.37 o 
  -6  12   6        3.70        5.86      3.46 o 
  -5  12   6        0.55        1.68      1.31 o 
  -4  12   6        4.12        4.50      1.27 o 
  -3  12   6        9.92        9.68      1.47 o 
  -2  12   6      172.32      171.97      4.37 o 
  -1  12   6       35.76       39.14      2.79 o 
   0  12   6        1.71        2.70      2.60 o 
   1  12   6      604.91      654.25      7.91 o 
   2  12   6        0.40       -0.65      1.52 o 
   3  12   6        1.77        0.07      1.27 o 
   4  12   6        8.64        6.30      2.23 o 
   5  12   6        4.65        6.90      3.06 o 
  -7  13   6       12.04       20.92      7.98 o 
  -6  13   6        0.78        1.71      4.27 o 
  -5  13   6       66.25       69.47      4.30 o 
  -4  13   6       87.05       92.62      3.47 o 
  -3  13   6       16.46       14.18      1.74 o 
  -2  13   6       93.31      106.08      2.91 o 
  -1  13   6      106.74       99.20      3.71 o 
   0  13   6       26.67       26.81      2.98 o 
   1  13   6        0.69        0.51      1.62 o 
   2  13   6        1.30        0.06      1.52 o 
   3  13   6        3.24        1.68      2.02 o 
   4  13   6        0.10       -1.32      2.21 o 
  -7  14   6        6.09        6.61      4.24 o 
  -6  14   6       19.49       24.17      5.61 o 
  -5  14   6       15.19       13.23      5.01 o 
  -4  14   6        7.46        6.23      2.18 o 
  -3  14   6       97.17       97.69      2.43 o 
  -2  14   6       56.29       59.03      2.58 o 
  -1  14   6        0.68        1.09      1.78 o 
   0  14   6        3.22        2.81      1.95 o 
   1  14   6       57.06       65.62      3.96 o 
   2  14   6        3.50        2.72      1.99 o 
   3  14   6       37.97       43.10      4.12 o 
   4  14   6        0.25       -0.88      2.50 o 
  -6  15   6       50.93       57.88      5.93 o 
  -5  15   6        2.28        1.44      3.21 o 
  -4  15   6       16.08       18.61      3.03 o 
  -3  15   6       21.15       26.22      2.30 o 
  -2  15   6        0.05        1.19      1.40 o 
  -1  15   6       48.43       48.83      3.01 o 
   0  15   6       13.60       15.22      2.59 o 
   1  15   6        6.31        3.81      1.90 o 
   2  15   6       14.98       12.19      3.31 o 
   3  15   6       29.27       28.88      3.96 o 
   4  15   6        8.64       11.77      3.43 o 
  -6  16   6        1.41        2.81      4.24 o 
  -5  16   6       12.90       12.18      6.77 o 
  -4  16   6       14.49       12.34      2.52 o 
  -3  16   6       70.38       76.22      3.08 o 
  -2  16   6       38.43       40.12      2.47 o 
  -1  16   6       48.70       52.75      2.98 o 
   0  16   6        0.01       -0.56      1.40 o 
   1  16   6       19.95       15.46      2.55 o 
   2  16   6       14.54       13.20      3.79 o 
   3  16   6       43.48       59.64      5.48 o 
  -5  17   6       15.55       15.11      7.84 o 
  -4  17   6       30.59       24.79     10.48 o 
  -3  17   6       43.05       49.38      2.83 o 
  -2  17   6       27.37       35.78      3.31 o 
  -1  17   6        8.25        6.69      1.91 o 
   0  17   6        4.04        2.89      1.86 o 
   1  17   6        0.09       -0.58      1.81 o 
   2  17   6       16.62        9.13      3.40 o 
   3  17   6       21.77       19.72      7.56 o 
  -5  18   6       11.36        9.17      5.67 o 
  -4  18   6        2.20        0.08      3.38 o 
  -3  18   6       21.57       17.82      3.21 o 
  -2  18   6        2.88        3.99      2.56 o 
  -1  18   6       84.35       81.09      3.26 o 
   0  18   6        3.15        4.13      1.90 o 
   1  18   6        0.00        0.90      1.60 o 
   2  18   6       28.01       37.45      5.81 o 
  -4  19   6        3.92        2.06      3.37 o 
  -3  19   6       17.09       17.59      3.13 o 
  -2  19   6        0.62        2.36      2.40 o 
  -1  19   6       70.82       75.43      3.84 o 
   0  19   6        2.90        1.62      1.71 o 
   1  19   6        5.93        1.47      1.80 o 
   2  19   6        7.63        6.90      4.65 o 
  -3  20   6        0.28        0.32      3.76 o 
  -2  20   6        0.18       -0.69      1.66 o 
  -1  20   6        9.58        5.75      2.39 o 
   0  20   6       74.54       90.17      5.97 o 
   1  20   6        0.39       -0.39      1.79 o 
  -2  21   6        0.01       -0.55      1.69 o 
  -1  21   6       37.05       38.60      6.94 o 
  -7   0   7        1.26        1.13      1.64 o 
  -5   0   7      120.21      116.55      8.02 o 
  -3   0   7      354.72      335.96      7.44 o 
  -1   0   7       53.79       58.61      5.99 o 
   1   0   7      162.56      185.48      6.91 o 
   3   0   7       10.75       10.69      2.93 o 
   5   0   7        0.79        0.17      2.58 o 
  -8   1   7       34.98       39.86      2.90 o 
  -7   1   7       90.37       86.57      2.96 o 
  -6   1   7      191.12      175.96      4.09 o 
  -5   1   7       56.70       57.89      3.72 o 
  -4   1   7      211.28      199.25      5.05 o 
  -3   1   7       17.95       23.16      5.52 o 
  -2   1   7        0.17        5.96      2.04 o 
  -1   1   7      302.35      335.90      9.09 o 
   0   1   7       72.17       70.48      3.93 o 
   1   1   7       43.14       47.91      3.04 o 
   2   1   7       14.82       27.59      3.20 o 
   3   1   7      101.62       97.65      3.29 o 
   4   1   7        2.50        3.41      1.94 o 
   5   1   7        2.93        2.01      1.91 o 
  -8   2   7      124.82      134.31      3.68 o 
  -7   2   7       39.47       42.01      2.21 o 
  -6   2   7       29.31       30.02      2.30 o 
  -5   2   7       19.40       18.62      3.21 o 
  -4   2   7       47.08       49.26      3.30 o 
  -3   2   7       51.08       53.58      3.50 o 
  -2   2   7      340.88      342.37      5.95 o 
  -1   2   7       93.14      106.44      3.39 o 
   0   2   7      254.18      276.57      5.84 o 
   1   2   7      185.14      186.28      4.54 o 
   2   2   7        5.29        8.41      2.66 o 
   3   2   7       14.43       10.52      2.29 o 
   4   2   7       44.15       49.16      3.18 o 
   5   2   7        5.69        2.78      1.96 o 
  -8   3   7       21.63       20.69      2.20 o 
  -7   3   7       77.35       85.80      2.42 o 
  -6   3   7       96.39       96.51      3.78 o 
  -5   3   7      226.54      245.11      6.66 o 
  -4   3   7      133.54      133.10      5.17 o 
  -3   3   7      215.30      211.97      4.49 o 
  -2   3   7      478.66      484.30      8.28 o 
  -1   3   7      455.49      457.78      7.35 o 
   0   3   7       37.66       42.01      3.36 o 
   1   3   7      191.54      204.15      3.97 o 
   2   3   7       74.98       75.36      2.94 o 
   3   3   7      227.04      233.04      4.56 o 
   4   3   7        0.55        5.16      2.24 o 
   5   3   7        1.78       -2.04      2.10 o 
  -8   4   7       90.83       96.63      2.78 o 
  -7   4   7        3.38        3.03      1.37 o 
  -6   4   7      221.99      233.33      4.46 o 
  -5   4   7        0.36       -0.26      1.84 o 
  -4   4   7      224.45      229.43      5.04 o 
  -3   4   7      589.83      615.77     10.93 o 
  -2   4   7        6.41        2.23      2.55 o 
  -1   4   7       21.87       22.85      2.33 o 
   0   4   7      298.91      296.59      6.29 o 
   1   4   7        1.04        3.55      1.84 o 
   2   4   7       20.51       17.42      2.77 o 
   3   4   7       13.18       13.48      2.41 o 
   4   4   7       36.92       45.13      3.19 o 
   5   4   7       18.13       10.31      3.92 o 
  -8   5   7        8.35        6.57      6.34 o 
  -7   5   7        7.58        6.04      1.47 o 
  -6   5   7       51.50       55.11      2.29 o 
  -5   5   7      167.02      156.94      4.80 o 
  -4   5   7      194.56      192.11      5.15 o 
  -3   5   7      634.16      627.07      8.61 o 
  -2   5   7      190.18      212.24      9.34 o 
  -1   5   7      358.06      365.23      5.99 o 
   0   5   7       19.59       20.65      3.40 o 
   1   5   7       94.99      106.01      3.93 o 
   2   5   7       14.13       15.11      2.37 o 
   3   5   7       58.10       67.68      4.27 o 
   4   5   7        4.07        4.88      2.22 o 
   5   5   7       11.38        4.87      2.56 o 
  -8   6   7       29.49       27.37      5.43 o 
  -7   6   7        8.04        6.37      1.23 o 
  -6   6   7       11.69       11.10      1.89 o 
  -5   6   7      228.18      222.67      5.25 o 
  -4   6   7      146.25      143.36      4.25 o 
  -3   6   7       52.51       50.46      3.12 o 
  -2   6   7       12.13       15.75      2.50 o 
  -1   6   7       47.98       51.41      3.49 o 
   0   6   7      114.41      119.66      3.52 o 
   1   6   7        1.82        1.48      1.87 o 
   2   6   7       18.97       22.32      2.91 o 
   3   6   7        1.31       -0.61      1.50 o 
   4   6   7       33.64       31.28      7.06 o 
   5   6   7       12.08        3.82      2.19 o 
  -8   7   7        0.94       -0.09      2.99 o 
  -7   7   7        4.60        3.64      1.37 o 
  -6   7   7        3.89        2.01      1.23 o 
  -5   7   7      109.16      112.27      4.30 o 
  -4   7   7       28.96       26.90      2.76 o 
  -3   7   7      314.89      325.27      6.50 o 
  -2   7   7      352.15      352.25      6.31 o 
  -1   7   7      792.41      777.66      9.63 o 
   0   7   7       47.56       55.74      3.15 o 
   1   7   7      648.47      664.42      8.15 o 
   2   7   7        8.88        9.37      2.10 o 
   3   7   7       77.76       89.83      4.07 o 
   4   7   7       32.69       31.86      6.33 o 
   5   7   7        1.01       -0.11      1.75 o 
  -8   8   7       17.28       18.71      5.58 o 
  -7   8   7       54.04       63.93      5.50 o 
  -6   8   7        0.04        1.67      1.10 o 
  -5   8   7      330.51      349.87      7.05 o 
  -4   8   7       23.44       25.99      2.92 o 
  -3   8   7       60.08       54.02      3.72 o 
  -2   8   7      128.04      127.01      3.18 o 
  -1   8   7      305.86      303.81      5.19 o 
   0   8   7       16.36       19.77      2.32 o 
   1   8   7       66.09       62.51      3.48 o 
   2   8   7       10.61       13.42      2.45 o 
   3   8   7        0.19        2.40      1.85 o 
   4   8   7        2.81        1.25      1.64 o 
   5   8   7        2.69        2.39      2.29 o 
  -8   9   7        7.29       10.56      6.06 o 
  -7   9   7        7.53        3.31      3.35 o 
  -6   9   7      124.59      120.00      4.28 o 
  -5   9   7      198.25      192.39      5.28 o 
  -4   9   7       61.83       70.66      4.19 o 
  -3   9   7       23.60       23.45      1.99 o 
  -2   9   7       14.73       11.41      1.66 o 
  -1   9   7        1.94       -1.02      1.42 o 
   0   9   7        2.04        0.89      1.80 o 
   1   9   7      515.51      518.41      8.05 o 
   2   9   7        3.66        6.42      2.38 o 
   3   9   7        2.07        1.10      1.58 o 
   4   9   7       18.07       12.27      4.90 o 
   5   9   7        1.79        1.61      2.20 o 
  -8  10   7        4.22        2.98      5.44 o 
  -7  10   7      150.12      170.98      8.84 o 
  -6  10   7        1.00        2.86      1.75 o 
  -5  10   7       37.11       37.18      4.08 o 
  -4  10   7        3.90        5.08      1.35 o 
  -3  10   7      164.25      150.64      3.72 o 
  -2  10   7        2.76        3.87      1.47 o 
  -1  10   7      123.20      119.92      3.38 o 
   0  10   7       16.71       18.56      2.41 o 
   1  10   7       74.61       85.76      4.01 o 
   2  10   7        6.66        6.58      2.33 o 
   3  10   7        5.10        3.18      1.94 o 
   4  10   7        4.63        2.76      2.16 o 
  -7  11   7        2.15        4.72      4.06 o 
  -6  11   7      108.39      118.92      6.59 o 
  -5  11   7       19.62       18.47      2.01 o 
  -4  11   7       57.51       57.49      2.40 o 
  -3  11   7        8.03        6.94      1.55 o 
  -2  11   7       32.39       37.06      2.40 o 
  -1  11   7       96.86      105.74      3.81 o 
   0  11   7       32.73       38.29      2.47 o 
   1  11   7        7.42        5.43      2.01 o 
   2  11   7       76.33       93.00      3.99 o 
   3  11   7        0.18        0.81      1.95 o 
   4  11   7        4.29        3.69      2.01 o 
  -7  12   7       10.01       11.83      4.89 o 
  -6  12   7       52.89       59.40      6.05 o 
  -5  12   7        3.61        4.54      1.50 o 
  -4  12   7        4.48        4.94      1.25 o 
  -3  12   7      323.92      317.78      5.20 o 
  -2  12   7        4.22        4.60      1.78 o 
  -1  12   7        0.78        1.80      2.32 o 
   0  12   7       80.82       88.06      3.51 o 
   1  12   7        8.76       11.11      2.30 o 
   2  12   7        6.25        3.13      2.67 o 
   3  12   7        0.78        0.61      1.57 o 
   4  12   7        3.17        1.83      2.29 o 
  -7  13   7        8.98        8.60      4.34 o 
  -6  13   7        1.66        3.39      3.76 o 
  -5  13   7        1.92        1.34      1.53 o 
  -4  13   7       86.97       77.86      1.79 o 
  -3  13   7        0.99        0.73      1.21 o 
  -2  13   7        8.86       10.23      2.03 o 
  -1  13   7        5.98        9.05      2.67 o 
   0  13   7        4.65        6.75      2.59 o 
   1  13   7        5.20        2.69      1.92 o 
   2  13   7        0.95        2.65      2.10 o 
   3  13   7       10.10        7.89      2.42 o 
   4  13   7        1.26       -1.61      2.66 o 
  -6  14   7       68.48       81.21      6.24 o 
  -5  14   7        7.73        4.03      2.71 o 
  -4  14   7       79.30       87.06      3.07 o 
  -3  14   7       10.51        7.11      1.39 o 
  -2  14   7       50.35       58.94      5.20 o 
  -1  14   7        3.19        4.50      2.25 o 
   0  14   7       46.91       53.98      4.17 o 
   1  14   7        5.44        6.15      2.73 o 
   2  14   7        8.75        6.98      3.63 o 
   3  14   7       45.01       55.16      3.88 o 
  -6  15   7       10.10       10.54      4.41 o 
  -5  15   7        1.31        4.39      3.69 o 
  -4  15   7       24.01       22.28      2.38 o 
  -3  15   7       68.40       74.83      3.19 o 
  -2  15   7       49.16       46.06      5.48 o 
  -1  15   7      112.57      126.93      5.27 o 
   0  15   7        2.37        1.93      1.57 o 
   1  15   7       42.24       47.98      3.89 o 
   2  15   7        6.34        2.70      2.36 o 
   3  15   7        5.04        5.17      2.50 o 
  -6  16   7       21.60       17.26     11.11 o 
  -5  16   7        0.72       -1.01      3.49 o 
  -4  16   7       73.88       82.82      4.19 o 
  -3  16   7        1.96        2.55      2.30 o 
  -2  16   7       94.22      104.27      3.51 o 
  -1  16   7       18.83       18.52      2.50 o 
   0  16   7       11.01       10.96      3.77 o 
   1  16   7        3.95        2.51      2.19 o 
   2  16   7       16.51       14.85      3.90 o 
   3  16   7        6.30        9.07      4.81 o 
  -5  17   7       11.09        9.53      4.96 o 
  -4  17   7        2.75        1.43      2.35 o 
  -3  17   7       29.56       21.80      3.67 o 
  -2  17   7        8.24        8.19      1.98 o 
  -1  17   7       20.75       19.90      2.56 o 
   0  17   7        0.03       -1.71      1.71 o 
   1  17   7       51.76       71.05      4.10 o 
   2  17   7        4.78        5.45      3.08 o 
  -4  18   7        1.80       -0.65      2.76 o 
  -3  18   7        0.01       -0.21      1.44 o 
  -2  18   7       21.68       17.43      3.31 o 
  -1  18   7        4.22        2.16      1.85 o 
   0  18   7       40.88       31.73     13.34 o 
   1  18   7        0.88        1.70      2.29 o 
  -4  19   7       11.42        9.12      4.16 o 
  -3  19   7        7.36        5.75      2.05 o 
  -2  19   7       11.65       13.82      3.71 o 
  -1  19   7        1.04        1.91      1.88 o 
   0  19   7       10.19        7.39      4.16 o 
   1  19   7        1.97        1.67      2.04 o 
  -2  20   7        0.00        0.56      1.95 o 
  -1  20   7        3.44        0.79      2.10 o 
  -8   0   8        7.49        6.54      3.11 o 
  -6   0   8       21.87       14.33      5.75 o 
  -4   0   8       11.16        5.06      3.22 o 
  -2   0   8        1.50        2.72      4.40 o 
   0   0   8       61.60       51.27      4.87 o 
   2   0   8       10.39       12.38      3.21 o 
   4   0   8       10.79        8.19      4.96 o 
  -8   1   8        1.22        2.00      1.96 o 
  -7   1   8      152.74      148.13      4.20 o 
  -6   1   8      133.45      137.42      6.41 o 
  -5   1   8        5.73        8.00      2.49 o 
  -4   1   8      291.93      306.30      8.64 o 
  -3   1   8        2.85        1.87      1.99 o 
  -2   1   8       10.12        9.61      2.31 o 
  -1   1   8       39.80       42.30      4.58 o 
   0   1   8        3.78        3.87      1.84 o 
   1   1   8       61.31       80.83      3.52 o 
   2   1   8        7.44        6.39      2.11 o 
   3   1   8        2.96        3.45      2.00 o 
   4   1   8        2.77        2.22      1.89 o 
   5   1   8        7.12        8.38      3.75 o 
  -8   2   8       54.51       57.11      2.82 o 
  -7   2   8        5.26        7.93      2.09 o 
  -6   2   8       13.19       16.26      3.95 o 
  -5   2   8       79.26       76.30      4.46 o 
  -4   2   8        0.10        0.36      2.25 o 
  -3   2   8     1676.42     1689.94     18.80 o 
  -2   2   8       28.99       30.67      2.88 o 
  -1   2   8        5.30        3.95      2.36 o 
   0   2   8      293.72      296.30      5.82 o 
   1   2   8       70.96       77.02      3.52 o 
   2   2   8       14.72       14.83      2.82 o 
   3   2   8       45.02       53.84      3.46 o 
   4   2   8        3.52        4.43      2.23 o 
   5   2   8       17.97        5.91      4.44 o 
  -8   3   8       70.31       65.66      3.05 o 
  -7   3   8       42.84       51.63      2.75 o 
  -6   3   8      104.00      103.18      7.48 o 
  -5   3   8      222.52      226.67      6.12 o 
  -4   3   8      139.39      134.06      4.17 o 
  -3   3   8      171.49      177.76      7.11 o 
  -2   3   8       25.02       28.74      2.93 o 
  -1   3   8      357.66      360.44      6.82 o 
   0   3   8       57.93       69.96      4.86 o 
   1   3   8       46.47       48.49      3.02 o 
   2   3   8       15.48       10.89      2.16 o 
   3   3   8       21.86       22.43      2.92 o 
   4   3   8        2.36        0.11      1.71 o 
   5   3   8        9.88        6.32      3.45 o 
  -8   4   8       60.28       59.77      3.18 o 
  -7   4   8      142.30      150.78      3.43 o 
  -6   4   8       18.21       15.12      4.30 o 
  -5   4   8       53.77       52.18      3.47 o 
  -4   4   8        6.46       11.54      2.94 o 
  -3   4   8      497.85      509.63      9.70 o 
  -2   4   8       85.48       96.82      4.23 o 
  -1   4   8      116.51      129.95      4.38 o 
   0   4   8       29.29       36.78      3.43 o 
   1   4   8       12.29       15.64      2.42 o 
   2   4   8       17.59       19.67      2.79 o 
   3   4   8        0.11        0.52      1.42 o 
   4   4   8        2.72        1.63      1.93 o 
   5   4   8       10.28        5.58      2.44 o 
  -8   5   8       94.47       93.54      7.84 o 
  -7   5   8        3.18        2.85      1.71 o 
  -6   5   8       20.26       22.39      4.61 o 
  -5   5   8      241.57      229.01      5.49 o 
  -4   5   8        3.52        4.12      2.04 o 
  -3   5   8        5.01        6.91      2.48 o 
  -2   5   8      265.54      267.17      6.02 o 
  -1   5   8      158.59      144.73      4.34 o 
   0   5   8       60.47       59.80      3.57 o 
   1   5   8       17.42       15.18      2.60 o 
   2   5   8       13.75       16.05      2.52 o 
   3   5   8        7.57        2.25      1.93 o 
   4   5   8        4.19        2.21      2.23 o 
   5   5   8        5.20        7.20      3.42 o 
  -8   6   8        7.03        9.07      4.50 o 
  -7   6   8       49.72       53.99      2.75 o 
  -6   6   8        3.58        2.05      2.71 o 
  -5   6   8       53.29       61.37      5.00 o 
  -4   6   8       22.13       30.10      3.65 o 
  -3   6   8       81.02       81.38      3.67 o 
  -2   6   8       16.34       14.77      3.42 o 
  -1   6   8      632.34      643.70      9.51 o 
   0   6   8      625.67      625.51      8.10 o 
   1   6   8      297.57      297.34      5.84 o 
   2   6   8       41.37       45.92      3.32 o 
   3   6   8        2.70        0.47      2.12 o 
   4   6   8       18.66       11.41      4.62 o 
  -8   7   8        0.01        3.01      4.08 o 
  -7   7   8        4.69        5.48      1.98 o 
  -6   7   8       91.31       95.13      5.94 o 
  -5   7   8       94.20      101.74      4.62 o 
  -4   7   8        0.74        0.07      2.87 o 
  -3   7   8       22.77       21.93      4.96 o 
  -2   7   8      137.60      154.67      5.64 o 
  -1   7   8        8.09        9.26      2.21 o 
   0   7   8      551.71      570.33      8.37 o 
   1   7   8      298.08      326.26      7.00 o 
   2   7   8        7.65        5.92      2.52 o 
   3   7   8        3.85        0.94      1.95 o 
   4   7   8        0.03        1.08      1.77 o 
  -8   8   8       37.31       45.93      6.75 o 
  -7   8   8        2.79        1.26      2.70 o 
  -6   8   8       29.75       38.68      2.29 o 
  -5   8   8       43.61       43.87      3.25 o 
  -4   8   8       82.24       94.17      5.28 o 
  -3   8   8       55.91       58.71      5.08 o 
  -2   8   8       48.04       48.80      3.27 o 
  -1   8   8      416.74      437.86      7.25 o 
   0   8   8        4.28        4.35      2.33 o 
   1   8   8       57.75       63.56      3.73 o 
   2   8   8       11.91       12.14      3.25 o 
   3   8   8       37.74       19.30      7.43 o 
   4   8   8        0.52       -0.58      1.76 o 
  -8   9   8        0.46       -1.36      4.76 o 
  -7   9   8       30.12       36.38      6.00 o 
  -6   9   8       72.76       71.53      1.79 o 
  -5   9   8       93.15       91.45      3.83 o 
  -4   9   8       13.86       13.43      3.08 o 
  -3   9   8        0.58        0.40      1.19 o 
  -2   9   8        0.46        1.18      1.56 o 
  -1   9   8      392.43      401.62      6.62 o 
   0   9   8      146.56      157.60      5.16 o 
   1   9   8       12.49       16.44      2.79 o 
   2   9   8       33.78       37.12      7.16 o 
   3   9   8        3.19        1.77      1.97 o 
   4   9   8        1.05        1.41      1.86 o 
  -7  10   8       12.92        9.20      4.98 o 
  -6  10   8       39.13       42.41      2.70 o 
  -5  10   8        0.63        0.23      1.28 o 
  -4  10   8      282.60      281.50      5.39 o 
  -3  10   8        8.07        8.05      1.64 o 
  -2  10   8      195.30      204.38      4.49 o 
  -1  10   8       93.69       95.93      3.99 o 
   0  10   8       79.74       74.85      3.21 o 
   1  10   8       68.88       75.86      3.70 o 
   2  10   8       17.67       14.20      3.65 o 
   3  10   8        2.39        0.80      1.92 o 
   4  10   8       20.03        7.55      4.41 o 
  -7  11   8        0.76        3.26      4.06 o 
  -6  11   8       19.29       17.56      2.95 o 
  -5  11   8       98.37       94.92      2.17 o 
  -4  11   8       29.33       29.58      4.78 o 
  -3  11   8       48.14       44.35      2.28 o 
  -2  11   8       12.98       15.17      2.77 o 
  -1  11   8       61.43       68.11      3.70 o 
   0  11   8        2.19        2.72      1.77 o 
   1  11   8        9.11        6.19      2.34 o 
   2  11   8        2.02        0.89      2.11 o 
   3  11   8       22.04       11.54      5.37 o 
   4  11   8        1.90        1.49      2.22 o 
  -7  12   8        1.48        3.21      3.62 o 
  -6  12   8       40.40       36.53      7.73 o 
  -5  12   8       16.81       21.08      4.40 o 
  -4  12   8        1.39        1.54      1.03 o 
  -3  12   8        4.51        6.09      1.96 o 
  -2  12   8       28.69       31.70      3.79 o 
  -1  12   8        0.83        2.06      1.49 o 
   0  12   8       71.33       83.27      4.56 o 
   1  12   8        6.52        4.17      2.08 o 
   2  12   8        1.27        3.83      2.27 o 
   3  12   8       16.33        7.68      4.39 o 
  -7  13   8        7.46        5.94      4.14 o 
  -6  13   8        0.15        0.77      3.11 o 
  -5  13   8        5.48        6.28      2.49 o 
  -4  13   8       23.04       20.13      2.09 o 
  -3  13   8        0.05        0.33      1.17 o 
  -2  13   8       16.21       15.59      2.77 o 
  -1  13   8       61.31       70.33      4.02 o 
   0  13   8       13.44       13.70      3.15 o 
   1  13   8        0.80       -0.19      1.84 o 
   2  13   8        0.37        0.72      1.79 o 
   3  13   8        9.78        8.70      3.12 o 
  -6  14   8       33.52       37.40      5.49 o 
  -5  14   8       93.92      110.55      6.82 o 
  -4  14   8       70.69       71.27      3.61 o 
  -3  14   8       14.53       15.83      2.11 o 
  -2  14   8        2.56        2.16      1.76 o 
  -1  14   8       90.25       96.67      6.17 o 
   0  14   8        7.44        6.61      2.50 o 
   1  14   8       12.34        5.03      3.31 o 
   2  14   8        9.61        5.49      2.41 o 
   3  14   8        1.64        0.87      2.04 o 
  -6  15   8        2.47        0.37      4.08 o 
  -5  15   8       18.46        8.36      6.29 o 
  -4  15   8        1.58        4.00      2.08 o 
  -3  15   8       22.37       21.74      2.98 o 
  -2  15   8        1.23        2.14      1.71 o 
  -1  15   8        0.91        0.33      1.82 o 
   0  15   8        6.58        5.98      2.89 o 
   1  15   8        4.59        1.69      2.32 o 
   2  15   8       44.38       43.45     15.39 o 
  -5  16   8       47.34       49.45     15.26 o 
  -4  16   8        2.86        3.31      1.91 o 
  -3  16   8       88.02       82.24      4.72 o 
  -2  16   8       11.70       12.20      2.37 o 
  -1  16   8      108.79      122.93      5.82 o 
   0  16   8        3.19        3.61      2.53 o 
   1  16   8       41.29       38.93     14.97 o 
   2  16   8       11.83       10.31      4.12 o 
  -5  17   8        1.66        1.38      4.21 o 
  -4  17   8       65.79       72.84      3.84 o 
  -3  17   8        2.93        3.15      2.31 o 
  -2  17   8        5.08        5.91      1.99 o 
  -1  17   8        0.03       -1.74      2.02 o 
   0  17   8        1.28       -0.79      1.95 o 
   1  17   8        0.03        0.92      2.30 o 
  -4  18   8        3.37        7.81      4.10 o 
  -3  18   8       87.01       87.19      4.09 o 
  -2  18   8        1.02        3.66      1.76 o 
  -1  18   8        7.29        1.85      2.12 o 
   0  18   8        0.43        0.94      1.92 o 
  -3  19   8        0.30       -0.29      1.74 o 
  -2  19   8       24.65       22.64      6.46 o 
  -1  19   8        0.90        2.10      2.18 o 
  -7   0   9      144.75      122.78      5.31 o 
  -5   0   9       23.63       23.64      3.92 o 
  -3   0   9       64.78       81.40      5.61 o 
  -1   0   9      213.26      217.79      8.37 o 
   1   0   9      246.12      229.67      7.57 o 
   3   0   9       12.55       16.80      3.55 o 
  -8   1   9       19.28       17.26      2.81 o 
  -7   1   9       11.60        8.30      2.30 o 
  -6   1   9       35.48       43.33      4.04 o 
  -5   1   9       48.03       47.91      4.45 o 
  -4   1   9       30.02       43.39      4.20 o 
  -3   1   9        3.34        2.78      2.79 o 
  -2   1   9      240.42      248.94      6.82 o 
  -1   1   9       24.92       21.38      6.77 o 
   0   1   9      107.15      101.76      4.80 o 
   1   1   9        7.73        7.54      3.95 o 
   2   1   9        0.87       -0.78      1.67 o 
   3   1   9        0.53        1.27      2.32 o 
   4   1   9        0.77       -2.18      2.45 o 
  -8   2   9       10.15        7.38      2.51 o 
  -7   2   9       21.91       19.36      2.38 o 
  -6   2   9        6.12        6.46      4.26 o 
  -5   2   9       91.13      103.81      5.76 o 
  -4   2   9        0.32       -0.06      1.22 o 
  -3   2   9        4.90        6.09      2.69 o 
  -2   2   9       81.10       80.20      4.42 o 
  -1   2   9      222.00      221.94      7.19 o 
   0   2   9        3.02        1.51      2.42 o 
   1   2   9       83.14       85.80      3.90 o 
   2   2   9        2.03        3.43      2.78 o 
   3   2   9       19.97       13.66      6.26 o 
   4   2   9        6.01        2.82      2.11 o 
  -8   3   9       10.61       13.87      2.58 o 
  -7   3   9       25.13       19.93      5.16 o 
  -6   3   9       76.47       80.83      5.06 o 
  -5   3   9      613.09      603.25      9.61 o 
  -4   3   9       37.71       36.00      4.36 o 
  -3   3   9       63.81       57.90      3.86 o 
  -2   3   9        2.51        4.16      2.41 o 
  -1   3   9        0.34        2.02      2.13 o 
   0   3   9        0.08        0.28      1.67 o 
   1   3   9       67.90       82.84      4.64 o 
   2   3   9       98.17      102.09      4.20 o 
   3   3   9        8.82        3.02      1.96 o 
   4   3   9        0.07        2.25      2.28 o 
  -8   4   9       12.10       12.23      2.38 o 
  -7   4   9       11.67        8.84      2.41 o 
  -6   4   9       10.12        8.89      2.72 o 
  -5   4   9       78.31       89.53      5.09 o 
  -4   4   9       30.02       34.29      3.64 o 
  -3   4   9      304.08      316.00      8.40 o 
  -2   4   9      259.21      269.25      6.99 o 
  -1   4   9       55.20       62.57      5.95 o 
   0   4   9       38.86       35.72      3.73 o 
   1   4   9        5.23        9.22      2.55 o 
   2   4   9        3.09        8.44      2.91 o 
   3   4   9        0.17        2.41      2.03 o 
   4   4   9        1.68        2.61      2.10 o 
  -8   5   9        4.64        7.20      2.52 o 
  -7   5   9       52.72       55.16      4.81 o 
  -6   5   9        1.93        3.22      2.58 o 
  -5   5   9      638.40      642.45     13.47 o 
  -4   5   9      199.02      192.13      8.09 o 
  -3   5   9      322.77      328.30      8.41 o 
  -2   5   9      378.86      403.90      9.07 o 
  -1   5   9       33.75       30.39      3.21 o 
   0   5   9       70.93       75.65      4.03 o 
   1   5   9       55.11       63.92      4.07 o 
   2   5   9       22.27        9.31      5.54 o 
   3   5   9       18.53        8.51      4.39 o 
   4   5   9        1.68        1.11      2.13 o 
  -8   6   9        6.13        5.05      4.46 o 
  -7   6   9        0.73        0.62      1.50 o 
  -6   6   9       49.11       57.41      7.07 o 
  -5   6   9       33.13       29.39      3.68 o 
  -4   6   9       61.80       71.30      4.45 o 
  -3   6   9      490.81      454.93     16.97 o 
  -2   6   9      140.28      140.54      5.18 o 
  -1   6   9       26.61       22.40      3.14 o 
   0   6   9       23.00       19.48      2.88 o 
   1   6   9       81.25       90.73      4.17 o 
   2   6   9        1.01        2.35      2.29 o 
   3   6   9       11.43        3.17      2.80 o 
   4   6   9       10.73        4.07      3.03 o 
  -8   7   9        0.07        4.35      4.51 o 
  -7   7   9       39.16       42.08      3.29 o 
  -6   7   9       50.29       65.57      4.42 o 
  -5   7   9        9.22        9.85      2.82 o 
  -4   7   9        4.66        6.54      3.02 o 
  -3   7   9      353.10      359.69      8.51 o 
  -2   7   9       31.28       32.48      3.26 o 
  -1   7   9      642.21      637.93      9.50 o 
   0   7   9       46.57       54.72      3.94 o 
   1   7   9       47.97       39.38      5.03 o 
   2   7   9        5.83        2.90      2.35 o 
   3   7   9        8.76        3.63      2.96 o 
   4   7   9        3.03        1.37      2.21 o 
  -7   8   9       18.24        9.90      3.16 o 
  -6   8   9       57.42       51.63      4.07 o 
  -5   8   9        3.37        2.66      2.16 o 
  -4   8   9      160.21      167.56      7.09 o 
  -3   8   9      179.35      200.42      6.94 o 
  -2   8   9      639.23      641.20     10.33 o 
  -1   8   9       50.13       57.65      3.51 o 
   0   8   9       57.46       73.17      3.72 o 
   1   8   9        0.28       -0.50      2.11 o 
   2   8   9        0.00        0.12      1.69 o 
   3   8   9        3.07        0.28      1.82 o 
  -7   9   9        3.47        6.38      3.93 o 
  -6   9   9       73.38       77.09      4.35 o 
  -5   9   9       11.89       12.48      2.56 o 
  -4   9   9      219.94      225.25      7.13 o 
  -3   9   9      208.55      202.62      6.63 o 
  -2   9   9       37.82       27.25      2.64 o 
  -1   9   9       31.75       32.13      2.76 o 
   0   9   9        6.57       13.00      2.88 o 
   1   9   9       19.10       19.39      3.43 o 
   2   9   9        1.26        1.01      2.54 o 
   3   9   9        0.84        0.75      2.35 o 
  -7  10   9       22.28       17.02      7.56 o 
  -6  10   9        2.81        1.43      1.64 o 
  -5  10   9        1.07        2.95      1.48 o 
  -4  10   9      107.99      116.67      3.68 o 
  -3  10   9      153.95      171.72      5.39 o 
  -2  10   9       30.38       38.60      4.07 o 
  -1  10   9       46.96       59.94      3.75 o 
   0  10   9       35.81       33.27      6.13 o 
   1  10   9       12.44       11.35      4.25 o 
   2  10   9        0.48        1.10      2.27 o 
   3  10   9        2.76        0.98      2.42 o 
  -7  11   9        0.01       -2.64      4.66 o 
  -6  11   9       12.52        9.55      2.73 o 
  -5  11   9       57.13       55.52      2.71 o 
  -4  11   9       87.35       92.49      4.50 o 
  -3  11   9        7.17        6.32      2.19 o 
  -2  11   9        6.34        7.69      1.86 o 
  -1  11   9      178.49      190.43      4.84 o 
   0  11   9       12.19       12.79      2.93 o 
   1  11   9        3.76        0.97      2.00 o 
   2  11   9       47.76       49.94      8.15 o 
   3  11   9       12.19        7.02      2.87 o 
  -6  12   9        0.57        0.43      2.90 o 
  -5  12   9        0.86        0.52      1.54 o 
  -4  12   9       82.58       83.61      5.03 o 
  -3  12   9       21.68       17.70      3.05 o 
  -2  12   9       13.26       10.09      2.76 o 
  -1  12   9        3.21        3.62      2.19 o 
   0  12   9        6.18        5.76      2.49 o 
   1  12   9        0.91       -0.82      2.16 o 
   2  12   9        3.90        3.89      2.80 o 
   3  12   9        0.01       -0.21      1.93 o 
  -6  13   9        0.26       -0.47      3.15 o 
  -5  13   9        0.07        2.79      2.54 o 
  -4  13   9       21.10       21.37      2.45 o 
  -3  13   9       24.77       27.69      5.42 o 
  -2  13   9       20.85       18.64      3.59 o 
  -1  13   9       39.21       49.86      3.75 o 
   0  13   9        3.42        1.91      2.14 o 
   1  13   9        1.73        0.23      2.06 o 
   2  13   9       33.51       37.71      6.58 o 
  -6  14   9        5.47        9.44      6.23 o 
  -5  14   9        7.37        5.39      2.57 o 
  -4  14   9        0.43        1.94      2.06 o 
  -3  14   9        6.50        3.19      1.80 o 
  -2  14   9        1.54       -1.60      1.99 o 
  -1  14   9        0.12       -1.39      1.89 o 
   0  14   9        0.51       -0.66      2.77 o 
   1  14   9       29.74        9.25      5.80 o 
   2  14   9        1.72        1.68      2.61 o 
  -5  15   9       25.28       23.73      7.02 o 
  -4  15   9        5.44        6.16      4.25 o 
  -3  15   9       28.94       21.84      4.11 o 
  -2  15   9       11.13       11.94      2.55 o 
  -1  15   9       12.05       16.75      3.14 o 
   0  15   9        0.09        1.93      2.19 o 
   1  15   9        5.71        1.48      3.03 o 
  -5  16   9        4.17        4.07      5.13 o 
  -4  16   9        4.62        5.59      2.52 o 
  -3  16   9       45.03       32.13      9.97 o 
  -2  16   9        5.49        3.92      2.05 o 
  -1  16   9        0.41       -0.26      1.78 o 
   0  16   9        5.32        5.72      2.89 o 
   1  16   9       12.19        8.02      4.55 o 
  -4  17   9       12.95       13.48      6.23 o 
  -3  17   9       25.44       19.22      5.87 o 
  -2  17   9        2.33        3.15      2.01 o 
  -1  17   9        0.03        3.51      3.03 o 
   0  17   9        2.43        4.75      3.81 o 
  -3  18   9        0.02        2.85      5.49 o 
  -2  18   9        0.52        2.40      3.90 o 
  -1  18   9        0.35        2.52      5.81 o 
  -8   0  10       81.49       86.14     12.32 o 
  -6   0  10      136.94      168.84      7.30 o 
  -4   0  10       27.74       17.25      4.99 o 
  -2   0  10      462.53      501.44     27.89 o 
   0   0  10        0.01       -0.92      1.95 o 
   2   0  10        2.96        1.90      2.72 o 
  -8   1  10        0.97       -0.48      1.99 o 
  -7   1  10        3.04        1.90      4.74 o 
  -6   1  10        0.96       -2.42      2.45 o 
  -5   1  10        1.75        1.37      2.31 o 
  -4   1  10        4.68        4.84      2.52 o 
  -3   1  10       59.00       69.20      5.62 o 
  -2   1  10      167.64      163.18      7.92 o 
  -1   1  10      101.33       91.25      4.87 o 
   0   1  10       20.71       12.41      4.57 o 
   1   1  10       21.78       24.62      3.26 o 
   2   1  10        0.01       -2.61      2.61 o 
   3   1  10       22.57       26.47      7.25 o 
  -8   2  10       17.78       18.57      4.11 o 
  -7   2  10       43.53       51.88      4.74 o 
  -6   2  10        0.03        1.32      2.49 o 
  -5   2  10       12.72       16.93      3.19 o 
  -4   2  10        5.44        3.85      2.57 o 
  -3   2  10       51.87       53.08      3.99 o 
  -2   2  10       54.80       70.56      5.06 o 
  -1   2  10       87.31       98.21      6.38 o 
   0   2  10       17.53       19.11      3.29 o 
   1   2  10       16.56        8.79      3.27 o 
   2   2  10        6.00        1.51      2.19 o 
   3   2  10        2.40        0.17      1.61 o 
  -8   3  10        0.03        0.91      2.93 o 
  -7   3  10        0.44       -0.48      2.46 o 
  -6   3  10        0.16       -0.29      2.04 o 
  -5   3  10       44.65       61.41      6.83 o 
  -4   3  10      137.64      146.18      4.99 o 
  -3   3  10       60.18       73.56      4.87 o 
  -2   3  10       38.10       30.87      4.00 o 
  -1   3  10       26.41       22.23      3.95 o 
   0   3  10        0.88        4.19      2.92 o 
   1   3  10       29.73       28.69      5.27 o 
   2   3  10        0.01        1.16      2.17 o 
   3   3  10        0.47        0.61      2.25 o 
  -8   4  10        0.02        0.05      2.61 o 
  -7   4  10      169.48      158.81      9.32 o 
  -6   4  10        0.04        1.42      2.68 o 
  -5   4  10      155.81      161.23      5.84 o 
  -4   4  10       18.25       21.58      3.88 o 
  -3   4  10       77.04       89.11      4.45 o 
  -2   4  10       10.04        6.95      3.33 o 
  -1   4  10       45.45       61.02      5.32 o 
   0   4  10       56.48       68.20      4.47 o 
   1   4  10        0.72        3.12      2.32 o 
   2   4  10        1.39       -0.55      2.30 o 
   3   4  10        9.09        5.50      3.08 o 
  -8   5  10        0.02        2.83      3.34 o 
  -7   5  10        0.66        0.03      2.92 o 
  -6   5  10       82.41       93.22      4.92 o 
  -5   5  10       46.46       48.94     13.29 o 
  -4   5  10        1.92        2.54      1.91 o 
  -3   5  10       17.66       17.81      3.68 o 
  -2   5  10       37.62       47.93      4.90 o 
  -1   5  10        0.83       -1.21      2.15 o 
   0   5  10        0.28        1.31      2.11 o 
   1   5  10       18.67       13.28      4.68 o 
   2   5  10        0.01       -0.43      1.83 o 
   3   5  10       17.42       13.14      7.78 o 
  -7   6  10       76.63       87.58      4.13 o 
  -6   6  10       30.97       29.52      4.19 o 
  -5   6  10      151.35      156.80      5.80 o 
  -4   6  10       99.04      104.88      5.65 o 
  -3   6  10      212.24      214.74      6.65 o 
  -2   6  10        7.99        3.34      2.19 o 
  -1   6  10       18.23       16.24      3.37 o 
   0   6  10       30.40       29.52      5.36 o 
   1   6  10        1.61        1.31      2.11 o 
   2   6  10       20.78        8.53      6.78 o 
   3   6  10        3.67        2.95      3.20 o 
  -7   7  10        7.02       12.16      5.15 o 
  -6   7  10       52.80       49.98      5.71 o 
  -5   7  10        3.25        5.99      2.76 o 
  -4   7  10      207.48      203.39      6.37 o 
  -3   7  10       76.17       92.97      5.48 o 
  -2   7  10        0.25        1.23      2.57 o 
  -1   7  10       17.44       17.53      2.90 o 
   0   7  10       19.63       19.41      3.89 o 
   1   7  10       12.02        2.35      2.71 o 
   2   7  10       19.93        0.33      2.81 o 
   3   7  10        1.92        1.83      2.37 o 
  -7   8  10       44.71       53.30      6.51 o 
  -6   8  10       20.33       22.69      4.13 o 
  -5   8  10       14.10       11.39      3.38 o 
  -4   8  10        1.47        2.22      3.26 o 
  -3   8  10       38.02       33.39      5.46 o 
  -2   8  10       38.94       42.37      3.95 o 
  -1   8  10       83.15       80.98      4.13 o 
   0   8  10        0.55        1.38      2.38 o 
   1   8  10        2.93        1.24      2.52 o 
   2   8  10        3.52        1.91      2.32 o 
   3   8  10        4.11        0.62      1.98 o 
  -7   9  10        8.06        7.47      5.60 o 
  -6   9  10        0.44        2.19      2.77 o 
  -5   9  10      207.07      209.33      7.40 o 
  -4   9  10       81.51       79.64      5.85 o 
  -3   9  10       85.74       34.63     39.27 o 
  -2   9  10        0.09       -0.11      1.30 o 
  -1   9  10       30.73       20.50      7.04 o 
   0   9  10        5.15        1.79      2.26 o 
   1   9  10       10.90        6.20      3.33 o 
   2   9  10        0.60        2.59      2.63 o 
  -7  10  10        6.16        7.04      5.40 o 
  -6  10  10       59.22       57.06      3.91 o 
  -5  10  10        2.94        1.49      1.48 o 
  -4  10  10        6.88        4.42      1.96 o 
  -3  10  10        1.16        1.51      1.58 o 
  -2  10  10        6.55        8.24      2.57 o 
  -1  10  10       36.51       35.83      4.58 o 
   0  10  10       69.47       83.48      5.06 o 
   1  10  10        0.10        0.06      1.58 o 
   2  10  10        2.71       -0.40      2.20 o 
  -6  11  10        2.71        2.69      3.36 o 
  -5  11  10       49.83       55.31      2.76 o 
  -4  11  10        0.43        0.57      1.52 o 
  -3  11  10       77.22       78.45      6.28 o 
  -2  11  10        1.20        1.88      1.82 o 
  -1  11  10        3.34        2.59      2.30 o 
   0  11  10       36.34       31.49      8.94 o 
   1  11  10       19.17       13.47      7.91 o 
   2  11  10       44.79       40.75     12.62 o 
  -6  12  10        7.18        1.05      3.30 o 
  -5  12  10        2.05        2.73      2.40 o 
  -4  12  10        4.35        4.81      2.50 o 
  -3  12  10       30.29       29.29      5.44 o 
  -2  12  10        6.02        1.75      1.88 o 
  -1  12  10        0.07       -0.02      2.04 o 
   0  12  10       34.12       17.31      8.96 o 
   1  12  10        1.37        0.43      2.54 o 
   2  12  10        4.32        6.06      3.14 o 
  -6  13  10        8.82        6.95      4.36 o 
  -5  13  10        0.82        0.61      2.01 o 
  -4  13  10        0.64        0.58      1.76 o 
  -3  13  10       30.07       26.46      6.09 o 
  -2  13  10       27.98       33.82      7.79 o 
  -1  13  10       49.83       52.68      3.59 o 
   0  13  10       39.48        9.19      8.69 o 
   1  13  10        0.02       -0.60      2.39 o 
  -5  14  10       40.88       30.92      8.86 o 
  -4  14  10       16.77       15.49      4.62 o 
  -3  14  10       60.39       65.91     12.43 o 
  -2  14  10        6.62        3.47      2.29 o 
  -1  14  10        0.22       -0.16      2.70 o 
   0  14  10        2.32        0.99      2.07 o 
   1  14  10        0.36        0.48      2.07 o 
  -5  15  10        0.01       -0.10      2.92 o 
  -4  15  10        0.00        0.82      2.99 o 
  -3  15  10        7.38        6.39      2.51 o 
  -2  15  10       20.04       15.60      4.62 o 
  -1  15  10       69.42       85.15      5.80 o 
   0  15  10        0.39       -0.97      2.25 o 
  -4  16  10        4.83        2.40      3.49 o 
  -3  16  10        0.02        1.69      2.97 o 
  -2  16  10        0.36        2.51      2.59 o 
  -1  16  10        1.45        4.87      3.44 o 
  -7   0  11       98.37      100.32     13.53 o 
  -5   0  11      194.34      200.17     13.98 o 
  -3   0  11      352.28      374.23     18.68 o 
  -1   0  11      101.38      117.01      9.20 o 
   1   0  11       60.84       73.83      7.86 o 
   3   0  11       14.81       12.16      8.01 o 
  -7   1  11        0.03        0.93      2.87 o 
  -6   1  11        0.67        2.07      3.39 o 
  -5   1  11       16.46       21.94      4.14 o 
  -4   1  11      134.74      163.65      5.82 o 
  -3   1  11        0.51        0.79      2.54 o 
  -2   1  11       19.95       26.84      3.97 o 
  -1   1  11        1.41        0.58      2.72 o 
   0   1  11        4.28        2.59      2.17 o 
   1   1  11        1.12        0.75      2.63 o 
   2   1  11        1.92        1.65      2.34 o 
   3   1  11        7.73       12.36      4.99 o 
  -7   2  11       89.06      111.71      7.76 o 
  -6   2  11        3.35        5.21      3.09 o 
  -5   2  11      254.92      289.81      7.16 o 
  -4   2  11        5.33        6.74      3.65 o 
  -3   2  11       26.20       21.51      4.64 o 
  -2   2  11        3.65        3.74      3.14 o 
  -1   2  11       98.05      104.94      6.09 o 
   0   2  11        6.79        1.36      2.12 o 
   1   2  11       72.39       88.78      4.95 o 
   2   2  11       10.20       10.81      3.98 o 
   3   2  11        0.70        5.61      2.72 o 
  -7   3  11        2.16       -0.62      3.54 o 
  -6   3  11        6.95        1.63      2.84 o 
  -5   3  11      130.58      145.55      6.18 o 
  -4   3  11        3.03        1.47      2.43 o 
  -3   3  11       25.53       23.16      5.88 o 
  -2   3  11       45.33       40.78      8.99 o 
  -1   3  11        0.23        0.32      1.77 o 
   0   3  11        1.50       -0.21      2.23 o 
   1   3  11        2.45        2.54      2.79 o 
   2   3  11        3.89        2.47      2.55 o 
   3   3  11       20.44       34.65      9.09 o 
  -7   4  11       10.18       12.20      4.76 o 
  -6   4  11        5.67        6.61      4.24 o 
  -5   4  11       83.23       89.62      5.44 o 
  -4   4  11        1.13       -0.24      2.02 o 
  -3   4  11        0.10        1.46      2.56 o 
  -2   4  11        4.74        6.08      4.25 o 
  -1   4  11        1.80        1.38      1.99 o 
   0   4  11       33.64        0.81      2.73 o 
   1   4  11        3.16        1.03      2.44 o 
   2   4  11        0.89        2.85      2.75 o 
  -7   5  11       36.71       42.06      5.98 o 
  -6   5  11        0.82        2.10      3.70 o 
  -5   5  11       86.90      108.05     19.00 o 
  -4   5  11       36.67       47.24      5.49 o 
  -3   5  11       76.18       84.84      5.60 o 
  -2   5  11        6.79        3.62      3.51 o 
  -1   5  11        5.48        0.56      2.61 o 
   0   5  11       15.47       -0.09      2.15 o 
   1   5  11        0.19        0.61      2.09 o 
   2   5  11       12.38        4.37      3.43 o 
  -7   6  11        8.10       15.19      4.37 o 
  -6   6  11       29.59       35.52      4.97 o 
  -5   6  11        3.68        0.51      1.88 o 
  -4   6  11        2.23        2.02      2.47 o 
  -3   6  11      102.51       99.19      6.90 o 
  -2   6  11        0.10       -0.38      1.65 o 
  -1   6  11        6.40       -0.03      1.75 o 
   0   6  11      105.75      146.20      5.45 o 
   1   6  11        5.26        2.08      3.00 o 
   2   6  11       33.55       14.60      8.82 o 
  -7   7  11       23.93       26.37      8.26 o 
  -6   7  11        1.27        2.41      2.71 o 
  -5   7  11        0.12       -0.32      1.98 o 
  -4   7  11        2.28        3.79      2.81 o 
  -3   7  11        0.11        0.57      2.17 o 
  -2   7  11       11.89        0.05      1.89 o 
  -1   7  11        6.57       -0.08      1.82 o 
   0   7  11       25.22       -0.01      2.19 o 
   1   7  11        4.99        1.39      2.72 o 
   2   7  11        6.41       -1.25      2.59 o 
  -7   8  11        0.03        0.53      2.00 o 
  -6   8  11        1.57        1.57      2.64 o 
  -5   8  11        0.40        0.40      2.46 o 
  -4   8  11        2.46        1.87      2.20 o 
  -3   8  11       21.47        5.89      4.55 o 
  -2   8  11        6.29        3.46      2.51 o 
  -1   8  11        5.81        0.65      2.23 o 
   0   8  11        1.54        0.90      2.30 o 
   1   8  11        2.57       -0.24      2.68 o 
   2   8  11       58.03       78.30      4.82 o 
  -6   9  11       42.39       43.06      4.83 o 
  -5   9  11       14.93       14.81      3.53 o 
  -4   9  11      200.93      221.99     10.20 o 
  -3   9  11       45.96       41.59      7.26 o 
  -2   9  11       11.92        2.14      2.24 o 
  -1   9  11        7.46        3.42      2.67 o 
   0   9  11        3.32        1.88      2.55 o 
   1   9  11       12.64        8.17      4.67 o 
   2   9  11       13.26        4.93      4.22 o 
  -6  10  11        2.04        1.74      2.69 o 
  -5  10  11       53.03       56.79      5.80 o 
  -4  10  11        4.04        2.86      1.86 o 
  -3  10  11       67.31       79.27      4.74 o 
  -2  10  11        1.59        1.21      2.11 o 
  -1  10  11        1.06        0.05      1.65 o 
   0  10  11        0.01        2.17      2.70 o 
   1  10  11       10.73        7.57      4.39 o 
  -6  11  11       16.51       21.50      3.70 o 
  -5  11  11        5.94        5.59      3.10 o 
  -4  11  11        0.07        0.09      1.27 o 
  -3  11  11       36.60        0.16      1.79 o 
  -2  11  11       17.83        3.27      2.33 o 
  -1  11  11        2.05        3.33      2.95 o 
   0  11  11        2.43        1.43      2.68 o 
   1  11  11        3.82        4.06      3.72 o 
  -5  12  11       53.70       49.07      6.59 o 
  -4  12  11        1.36       -0.47      1.59 o 
  -3  12  11        0.68       -0.57      1.62 o 
  -2  12  11       26.63       18.16      7.45 o 
  -1  12  11        4.20        1.74      2.53 o 
   0  12  11        0.15       -1.11      2.44 o 
  -5  13  11        2.90        2.17      4.07 o 
  -4  13  11        0.32       -0.52      1.83 o 
  -3  13  11        7.50        3.22      2.08 o 
  -2  13  11       23.70       15.28      8.09 o 
  -1  13  11        0.01        1.12      2.17 o 
   0  13  11        0.55        1.50      2.88 o 
  -4  14  11        0.89        7.12      4.38 o 
  -3  14  11       25.04       13.17      5.52 o 
  -2  14  11        2.42        2.95      2.39 o 
  -1  14  11        3.15        5.11      4.06 o 
  -3  15  11        7.13        4.16      2.42 o 
  -2  15  11        0.02        1.51      2.15 o 
  -6   0  12        7.28        0.32      3.53 o 
  -4   0  12       13.22       11.65     12.50 o 
  -2   0  12       63.21       33.79     27.77 o 
   0   0  12        2.87        5.10      5.03 o 
   2   0  12       15.90       15.06      8.54 o 
  -7   1  12       34.27       52.94      6.07 o 
  -6   1  12        2.21       -0.11      2.15 o 
  -5   1  12        4.63        1.64      2.75 o 
  -4   1  12        1.02       -0.35      2.31 o 
  -3   1  12       91.99      116.16      6.72 o 
  -2   1  12        0.16       -1.12      2.77 o 
  -1   1  12       28.08        0.15      2.65 o 
   0   1  12        2.44       -1.32      3.23 o 
   1   1  12        1.31        2.58      2.86 o 
   2   1  12        8.30       11.99      3.58 o 
  -7   2  12       74.96       94.43     10.79 o 
  -6   2  12        0.65        2.04      2.70 o 
  -5   2  12        3.54        0.98      3.60 o 
  -4   2  12        0.30        0.25      2.45 o 
  -3   2  12        6.21        3.23      3.06 o 
  -2   2  12        1.25       -0.32      2.43 o 
  -1   2  12        0.40        0.13      2.61 o 
   0   2  12        7.13        4.00      2.96 o 
   1   2  12        0.14       -0.72      2.11 o 
   2   2  12        5.48        5.53      3.01 o 
  -7   3  12       55.03       68.27      6.47 o 
  -6   3  12        5.59        2.38      4.03 o 
  -5   3  12       10.96        8.68      3.67 o 
  -4   3  12       11.10        3.46      3.17 o 
  -3   3  12       11.81        7.03      4.54 o 
  -2   3  12        8.35       -0.31      2.61 o 
  -1   3  12        0.19       -0.15      2.43 o 
   0   3  12        0.34        0.31      2.39 o 
   1   3  12        0.00        0.40      2.20 o 
   2   3  12        9.60       10.07      9.46 o 
  -7   4  12      142.72      157.70      6.93 o 
  -6   4  12       63.48       77.71      6.45 o 
  -5   4  12       16.17        8.30      4.61 o 
  -4   4  12        0.73        2.32      3.65 o 
  -3   4  12        1.54        0.65      2.96 o 
  -2   4  12        0.01       -0.32      2.72 o 
  -1   4  12       11.76       -0.12      1.73 o 
   0   4  12       10.71        0.14      1.96 o 
   1   4  12        0.09       -0.45      2.62 o 
  -7   5  12        5.87       11.38      4.48 o 
  -6   5  12        0.57        1.52      2.78 o 
  -5   5  12       33.35       13.87      9.27 o 
  -4   5  12        0.21        3.11      3.09 o 
  -3   5  12       10.70        0.76      2.62 o 
  -2   5  12       16.63        0.39      2.49 o 
  -1   5  12        0.82        0.24      1.96 o 
   0   5  12        0.01        0.04      1.86 o 
   1   5  12        6.02        5.46      3.31 o 
  -6   6  12       48.13       20.30     17.27 o 
  -5   6  12        4.58        2.26      2.73 o 
  -4   6  12        0.75       -0.03      2.38 o 
  -3   6  12        4.23        0.13      2.42 o 
  -2   6  12        0.47       -0.26      2.41 o 
  -1   6  12        6.69        0.15      1.96 o 
   0   6  12        0.11        0.55      2.63 o 
   1   6  12        0.87        3.79      3.24 o 
  -6   7  12       19.04       11.33      5.38 o 
  -5   7  12       11.19        7.83      6.71 o 
  -4   7  12       15.68        4.22      3.83 o 
  -3   7  12       19.49        0.60      3.00 o 
  -2   7  12       36.44        0.10      2.27 o 
  -1   7  12        1.16        0.79      2.20 o 
   0   7  12        6.48       -0.42      2.36 o 
   1   7  12       21.36        4.02      3.71 o 
  -6   8  12       53.88       65.79      6.43 o 
  -5   8  12        0.01       -0.19      3.36 o 
  -4   8  12        0.11       -2.02      3.00 o 
  -3   8  12        0.00        0.59      2.63 o 
  -2   8  12        4.78        0.18      1.82 o 
  -1   8  12        5.47        0.73      2.33 o 
   0   8  12        2.48        1.37      2.65 o 
   1   8  12        2.80       -1.34      3.09 o 
  -6   9  12       29.47       30.03     11.41 o 
  -5   9  12       78.87       81.52      6.25 o 
  -4   9  12       11.88        0.14      2.24 o 
  -3   9  12        9.56        2.80      2.42 o 
  -2   9  12        2.76        0.85      2.12 o 
  -1   9  12        6.30        0.32      2.11 o 
   0   9  12        2.82        2.16      2.58 o 
  -5  10  12       18.15        7.67      3.98 o 
  -4  10  12        5.04        2.21      2.63 o 
  -3  10  12        0.04       -0.06      1.83 o 
  -2  10  12        0.93        0.61      2.32 o 
  -1  10  12        1.52        0.15      2.11 o 
   0  10  12        4.49        1.53      2.67 o 
  -5  11  12       72.63       69.61      6.06 o 
  -4  11  12        5.61        0.33      1.76 o 
  -3  11  12       31.13        9.09      5.91 o 
  -2  11  12        9.96       -0.81      2.22 o 
  -1  11  12        9.85        2.41      2.80 o 
  -4  12  12        0.29        0.49      1.99 o 
  -3  12  12        2.75        0.74      1.94 o 
  -2  12  12        5.76        1.89      2.79 o 
  -1  12  12        0.00        0.57      2.38 o 
  -3  13  12        2.64        1.43      2.00 o 
  -5   0  13       56.86       67.01      8.99 o 
  -3   0  13        9.28        2.08      4.43 o 
  -1   0  13        0.64       -2.16      4.86 o 
  -6   1  13        1.16       -1.31      3.24 o 
  -5   1  13       27.02       15.73      8.88 o 
  -4   1  13       29.18       19.01     10.24 o 
  -3   1  13        0.55        1.49      3.52 o 
  -2   1  13        2.14        1.35      3.80 o 
  -1   1  13        0.37        0.12      3.48 o 
   0   1  13        8.12        8.25      6.20 o 
  -6   2  13       64.33       64.20     24.25 o 
  -5   2  13      142.53      164.47      7.04 o 
  -4   2  13        0.19       -1.70      3.15 o 
  -3   2  13       17.44        9.91      6.31 o 
  -2   2  13        6.35       -0.45      2.85 o 
  -1   2  13        2.38        0.63      3.23 o 
   0   2  13       31.20       21.29     10.83 o 
  -6   3  13        0.25       -0.16      2.33 o 
  -5   3  13       30.38       13.89     10.52 o 
  -4   3  13        2.85        3.51      4.09 o 
  -3   3  13        1.10        2.18      3.53 o 
  -2   3  13        6.66        0.76      3.29 o 
  -1   3  13       29.24        0.45      3.28 o 
   0   3  13        8.48        3.79      3.32 o 
  -6   4  13        2.85        2.59      3.13 o 
  -5   4  13       38.96       16.10     10.31 o 
  -4   4  13       13.45        8.98      6.07 o 
  -3   4  13       14.33        3.73      3.57 o 
  -2   4  13        4.75       -0.26      3.28 o 
  -1   4  13        0.22       -0.28      3.44 o 
   0   4  13        0.33       -0.43      2.21 o 
  -6   5  13       10.73        3.28      4.59 o 
  -5   5  13        2.82        2.14      3.21 o 
  -4   5  13        0.19       -0.79      3.48 o 
  -3   5  13        3.17        0.34      2.60 o 
  -2   5  13        7.27       -0.08      2.51 o 
  -1   5  13        8.95       -0.47      3.07 o 
   0   5  13       28.63       -0.35      2.20 o 
  -6   6  13        0.20       -0.64      8.68 o 
  -5   6  13       10.41       10.02      5.07 o 
  -4   6  13       57.19       79.37      5.70 o 
  -3   6  13        0.86        0.16      2.67 o 
  -2   6  13        0.07        0.04      2.53 o 
  -1   6  13        1.21        0.29      1.98 o 
   0   6  13        2.40       -0.40      2.69 o 
  -5   7  13        0.56        0.80      2.89 o 
  -4   7  13        0.78        2.49      3.35 o 
  -3   7  13        0.71        0.48      3.10 o 
  -2   7  13        5.17        0.59      2.43 o 
  -1   7  13       20.79        1.18      2.93 o 
  -5   8  13        0.08       -0.71      3.17 o 
  -4   8  13        8.47        3.12      3.47 o 
  -3   8  13        6.36       -0.63      3.21 o 
  -2   8  13        1.06       -0.33      2.21 o 
  -1   8  13        0.74        0.36      2.52 o 
  -4   9  13        6.03        1.71      2.59 o 
  -3   9  13        2.92        0.40      2.37 o 
  -2   9  13        0.90        0.76      2.05 o 
  -1   9  13        4.05        0.46      2.59 o 
  -3  10  13        2.95       -0.50      2.41 o 
  -2  10  13        2.32       -0.02      1.54 o 
  -4   0  14        0.83        1.93      6.27 o 
  -2   0  14        4.15        4.08      7.28 o 
  -5   1  14        0.98        0.99      3.54 o 
  -4   1  14        3.25        0.45      2.95 o 
  -3   1  14        0.75       -1.74      3.71 o 
  -2   1  14        0.00        1.23      3.43 o 
  -1   1  14       27.38       22.47     10.68 o 
  -5   2  14        2.67        1.51      3.27 o 
  -4   2  14        0.05        0.41      3.32 o 
  -3   2  14       45.81       27.83     16.35 o 
  -2   2  14        0.05        0.93      4.00 o 
  -1   2  14        0.01        0.42      3.24 o 
  -5   3  14        1.54        0.68      2.70 o 
  -4   3  14        5.82        3.72      4.47 o 
  -3   3  14        3.51        1.18      3.69 o 
  -2   3  14        2.68       -0.39      3.68 o 
  -4   4  14        0.49        2.17      3.95 o 
  -3   4  14       18.33        7.04      5.31 o 
  -2   4  14       15.93       -1.76      3.74 o 
  -4   5  14        0.45       -0.96      3.21 o 
  -3   5  14        2.57        0.14      3.32 o 
  -2   5  14       11.51       -0.25      3.65 o 
  -3   6  14        3.11        0.30      3.07 o 
                                                 
